# Supplementary material for: Circulating levels of inflammatory markers and DNA methylation, an analysis of repeated samples from a population based cohort
Source: Epigenetics. 2019 Apr 29;14(7):649–59. doi: 10.1080/15592294.2019.1603962 (PMC6557598; doi:10.1080/15592294.2019.1603962)
Supplement: Supplemental Material [file kepi-14-07-1603962-s002.xlsx]

## Sheet: SupTab1
Supplementary Table 1. Associations between CRP, inflammatory markers, and DNA methylation in blood for CPG sites from Ligthart et al. (doi: 10.1186/s13059-016-1119-5) and Ahsan et al.(doi: 10.1371/journal.pgen.1007005).
study	outcome	exposure	CHR	MAPINFO	UCSC_RefGene_Name	beta_previous	p_previous	mean methylation (beta value)	SD methylation (beta value)	coefficient	se (standard error)	p.value	icc (intraclass correlation coefficient)	consistent_direction
Ligthart	cg00159243	log_crp	12	109023799	SELPLG	-0.0026	8.22e-09	0.351585	0.0494115	-0.00291588	0.00219211	0.186093	0.182982	1
Ahsan	cg00329615	MIA	3	118706648	IGSF11;IGSF11	3.51671	1.75e-08	0.329575	0.0695201	-0.00123215	0.0152095	0.935585	0.452373	0
Ahsan	cg00329615	TNFRSF4	3	118706648	IGSF11;IGSF11	4.15815	3.12e-10	0.329575	0.0695201	0.00599231	0.0097975	0.542101	0.451598	1
Ligthart	cg00812761	log_crp	4	53799391	SCFD2	0.0025	5.6e-09	0.41828	0.0535386	0.00321429	0.00307755	0.298475	0.178106	1
Ligthart	cg00851028	log_crp	1	234905772		0.0023	1.95e-09	0.675276	0.0529769	-0.000216342	0.00252347	0.931829	0.108665	0
Ahsan	cg00867472	Flt3L	1	156714808	HDGF;HDGF;HDGF	8.98003	1.46e-11	0.589899	0.0651636	0.0285739	0.00773893	0.000353206	0.392211	1
Ligthart	cg01059398	log_crp	3	172235808	TNFSF10	-0.0042	4.51e-14	0.429465	0.0825644	-0.00205167	0.00450004	0.649305	0.31723	1
Ligthart	cg01409343	log_crp	17	57915740	TMEM49	-0.0037	3.56e-10	0.667562	0.0855028	-0.00556455	0.00414339	0.181918	0.26924	1
Ahsan	cg01519765	Flt3L	3	185828120	ETV5	7.96489	9.08e-11	0.185782	0.0479849	0.0223705	0.00849597	0.00972641	0.393374	1
Ligthart	cg02003183	log_crp	14	103415882	CDC42BPB	0.0047	3.59e-13	0.19747	0.0609262	0.00217097	0.00327021	0.508107	0.515276	1
Ligthart	cg02481950	log_crp	16	21665002	METTL9;IGSF6;METTL9	0.0022	7.84e-12	0.723288	0.0453702	0.00190252	0.00230563	0.410988	0.0488271	1
Ligthart	cg02650017	log_crp	17	47301614	PHOSPHO1;PHOSPHO1	-0.0021	4.87e-25	0.0260303	0.0154751	-0.0015427	0.000802558	0.0570514	0.0760998	1
Ligthart	cg02734358	log_crp	4	90227074	GPRIN3	-0.0048	3.09e-15	0.279193	0.0977154	0.000235773	0.00530154	0.964605	0.261942	0
Ahsan	cg02828397	CCL4	17	34417074	CCL3	-4.49755	2.92e-10	0.319245	0.0608815	-0.0126405	0.00734733	0.0882749	0.772677	1
Ligthart	cg03128029	log_crp	2	203143288	NOP58	-0.0027	1.9e-08	0.762594	0.0925163	-0.00269441	0.00450545	0.550994	0.1038	1
Ahsan	cg03636183	WFDC2	19	17000585	F2RL3	-3.41311	3.08e-08	0.609218	0.0931417	-0.0170643	0.0134927	0.208749	0.683563	1
Ahsan	cg03753191	CXCL11	13	43566902	EPSTI1;EPSTI1	-8.2097	1.36e-09	0.053929	0.0371017	0.00255814	0.00252851	0.313976	1.7065e-09	0
Ligthart	cg03957124	log_crp	6	37016869		-0.003	3.13e-12	0.460264	0.062958	-0.00258063	0.00202212	0.204457	0.110172	1
Ligthart	cg04523589	log_crp	3	48265146	CAMP	0.0022	2.49e-09	0.551917	0.0526653	0.00151673	0.00192329	0.43196	0.228025	1
Ligthart	cg04987734	log_crp	14	103415873	CDC42BPB	0.0041	8.4e-12	0.319957	0.0585258	0.00377314	0.00322427	0.244328	0.326716	1
Ahsan	cg05304729	CXCL11	1	158800024	MNDA	-6.50708	1.13e-09	0.219852	0.063393	-0.000325348	0.00346772	0.925428	9.5531e-10	1
Ahsan	cg05304729	CXCL9	1	158800024	MNDA	-5.35958	2.49e-08	0.219852	0.063393	-0.00821034	0.00455146	0.0740883	6.36924e-09	1
Ligthart	cg05316065	log_crp	8	130799007	GSDMC;GSDMC	-0.0027	2.26e-09	0.530769	0.0859108	-0.00623432	0.00418937	0.139453	5.49478e-10	1
Ahsan	cg05529343	Flt3L	3	22412124		2.29532	2.05e-09	0.510366	0.158675	0.0208091	0.0275988	0.452528	0.800947	1
Ligthart	cg05575921	log_crp	5	373378	AHRR	-0.0059	5.44e-11	0.822045	0.106168	-0.00390413	0.00374991	0.3	0.802222	1
Ahsan	cg05649922	Flt3L	1	27029290	ARID1A;ARID1A	9.78676	4.22e-10	0.252735	0.0492758	0.0198253	0.00835563	0.019462	0.19558	1
Ahsan	cg06092948	CXCL9	10	91061294	IFIT2	13.4226	2.02e-10	0.0102929	0.00503342	0.00137594	0.000451144	0.00289188	0.0437507	1
Ligthart	cg06192883	log_crp	15	52554171	MYO5C	0.0045	2.29e-19	0.200471	0.0494274	0.00241984	0.00231982	0.299083	0.461035	1
Ligthart	cg06690548	log_crp	4	139162808	SLC7A11	-0.0048	1.21e-13	0.961695	0.0271	-0.00117112	0.00162223	0.471811	0.102538	1
Ligthart	cg07573872	log_crp	19	1126342	SBNO2;SBNO2	-0.0052	1.24e-20	0.730104	0.0468686	0.000992386	0.00215798	0.646479	0.712518	0
Ahsan	cg07725163	CX3CL1	6	72121351		7.97553	8.8e-08	0.911445	0.0849717	-0.0178133	0.0107279	0.0997755	0.0377855	0
Ahsan	cg07839457	CXCL11	16	57023022	NLRC5	-3.26373	3.54e-11	0.447919	0.106675	-0.0129568	0.00426548	0.00300252	0.838373	1
Ahsan	cg07839457	CXCL9	16	57023022	NLRC5	-2.83617	1.24e-10	0.447919	0.106675	-0.028064	0.00625763	1.85664e-05	0.838491	1
Ahsan	cg08173263	Flt3L	19	14276911	LPHN1;LPHN1	3.28854	4.31e-10	0.327739	0.0737834	0.064418	0.0154743	6.41408e-05	0.637383	1
Ligthart	cg08548559	log_crp	22	31686097	PIK3IP1;PIK3IP1	-0.0038	9.94e-10	0.140144	0.0502722	-0.00187326	0.00258227	0.469661	0.67143	1
Ahsan	cg08972170	Flt3L	7	30185776	C7orf41	4.54933	2.4e-09	0.589788	0.0904789	0.0735413	0.0190548	0.000195614	0.228878	1
Ahsan	cg09128733	MIA	19	41633906	CYP2F1	4.3748	2.02e-08	0.0583035	0.0425478	0.0233059	0.0091064	0.0118995	0.821571	1
Ligthart	cg09182678	log_crp	22	50328711		-0.0016	9.02e-08	0.0501007	0.028528	0.000925023	0.00150746	0.540671	0.200867	0
Ahsan	cg09274963	MIA	19	41633902	CYP2F1	3.6534	1.05e-08	0.0513575	0.0428727	0.0189873	0.00939065	0.0457015	0.807395	1
Ahsan	cg09801824	CXCL11	10	74076930		9.90936	3.61e-09	0.080385	0.0283928	0.00223467	0.00183386	0.225716	0.148037	1
Ahsan	cg09801824	CXCL9	10	74076930		9.66813	1.23e-10	0.080385	0.0283928	0.0114978	0.0022882	2.05508e-06	0.0280669	1
Ahsan	cg10239319	Flt3L	4	6073656	JAKMIP1;JAKMIP1	6.50214	1.58e-08	0.347763	0.0573658	0.0144681	0.0103908	0.166717	0.454134	1
Ahsan	cg10549018	Flt3L	10	98176740	TLL2	4.45514	3.9e-08	0.465406	0.0644274	0.0477801	0.0140635	0.000958921	0.508033	1
Ligthart	cg10636246	log_crp	1	159046973	AIM2	-0.0069	2.53e-27	0.175207	0.0765711	-0.0120926	0.00439489	0.00689372	0.483899	1
Ahsan	cg10843276	Flt3L	4	726697	PCGF3	3.88892	7.32e-08	0.625157	0.0965042	0.0319274	0.0152364	0.038511	0.709032	1
Ahsan	cg12011596	CXCL1	19	22442461		15.9916	3.71e-08	0.951205	0.0168563	-0.00316596	0.00148801	0.0356854	0.3135	0
Ligthart	cg12053291	log_crp	12	125282342	SCARB1;SCARB1	0.0029	5.99e-12	0.799389	0.0495974	0.00346409	0.00278877	0.216707	0.436628	1
Ligthart	cg12054453	log_crp	17	57915717	TMEM49	-0.0082	6.96e-20	0.21492	0.0907413	-0.0102493	0.00480916	0.0352022	0.518115	1
Ahsan	cg12054453	CXCL13	17	57915717	TMEM49	-3.06598	6.72e-08	0.214802	0.0915007	-0.0193424	0.0105633	0.0698939	0.512305	1
Ligthart	cg12269535	log_crp	6	43142014	SRF	-0.0028	4.39e-08	0.564665	0.0525594	0.000151029	0.0030421	0.96049	0.41756	0
Ahsan	cg12785694	CXCL11	3	160122168	SMC4;MIR15B;SMC4;MIR16-2	-4.42662	6.73e-08	0.187736	0.0774808	-0.0126583	0.00364035	0.00073588	0.151061	1
Ligthart	cg12992827	log_crp	3	101901234		-0.0057	9.73e-22	0.786245	0.0983838	-0.00502692	0.00559145	0.370511	0.271806	1
Ligthart	cg13585930	log_crp	10	72027357	NPFFR1	-0.0037	1.42e-12	0.330411	0.0874288	-0.00157932	0.0040438	0.69685	0.295977	1
Ahsan	cg13691961	Flt3L	12	89743281	DUSP6;DUSP6	-4.69384	3.1e-11	0.74487	0.0942399	-0.0673955	0.0160843	5.78806e-05	0.527416	1
Ahsan	cg14200569	Flt3L	1	3051925	PRDM16;PRDM16	6.36131	3.24e-08	0.053251	0.0557025	0.00763744	0.0125388	0.543759	0.0519737	1
Ahsan	cg14343652	CXCL9	7	130789013	FLJ43663;FLJ43663	6.22316	6.04e-08	0.0979295	0.0541396	0.00652044	0.00375605	0.0854727	1.51413e-13	1
Ligthart	cg15020801	log_crp	17	46022809	PNPO	0.0024	1.67e-08	0.219653	0.0433352	-0.000799855	0.0025465	0.754014	0.352792	0
Ligthart	cg15310871	log_crp	8	20077936	ATP6V1B2	0.0022	8.63e-09	0.860919	0.0404325	0.00437122	0.00182595	0.0182859	0.470297	1
Ligthart	cg15551881	log_crp	9	123688715	TRAF1	0.0039	4.62e-11	0.203399	0.0457107	0.000376065	0.00260894	0.885639	0.179208	1
Ahsan	cg15693572	Flt3L	3	22412385		2.36511	2.53e-08	0.544046	0.148104	0.0197133	0.0240447	0.414136	0.84148	1
Ligthart	cg15721584	log_crp	3	181326755	SOX2OT	0.0055	1.71e-09	0.42753	0.12682	0.00144038	0.00570445	0.801105	0.36508	1
Ahsan	cg16391678	MIA	16	30485597	ITGAL;ITGAL	8.22605	3.21e-08	0.70714	0.0594823	0.00696439	0.00881464	0.431237	0.33543	1
Ahsan	cg16411857	CXCL11	16	57023191	NLRC5	-4.24028	1.07e-10	0.126704	0.0738315	-0.0101057	0.0038335	0.00964415	0.705731	1
Ahsan	cg16411857	CXCL9	16	57023191	NLRC5	-3.18859	5.54e-08	0.126704	0.0738315	-0.0198507	0.00555664	0.000533626	0.697283	1
Ligthart	cg16936953	log_crp	17	57915665	TMEM49	-0.0077	3.74e-21	0.438388	0.0944567	-0.00600032	0.00432455	0.167972	0.498654	1
Ahsan	cg16936953	CXCL13	17	57915665	TMEM49	-3.68111	5.59e-09	0.438632	0.0930034	-0.0116935	0.00921525	0.207246	0.537713	1
Ligthart	cg17501210	log_crp	6	166970252	RPS6KA2;RPS6KA2	-0.0065	2.06e-26	0.756646	0.0631379	-0.00154209	0.00300828	0.609204	0.618005	1
Ligthart	cg17980786	log_crp	3	32933637	TRIM71	0.0026	4.58e-09	0.465579	0.0615611	0.00205974	0.00347437	0.554453	4.00173e-10	1
Ligthart	cg18181703	log_crp	17	76354621	SOCS3	-0.0053	2.13e-18	0.422738	0.0501001	-0.00168751	0.00257593	0.513707	0.635153	1
Ahsan	cg18302606	TNFRSF4	19	39904402	PLEKHG2	-4.14572	9.15e-08	0.109928	0.0469603	0.00524013	0.00706298	0.459779	0.39578	0
Ligthart	cg18608055	log_crp	19	1130866	SBNO2;SBNO2	-0.0043	1.94e-19	0.444538	0.0678336	-0.0052968	0.00188758	0.00589014	0.273796	1
Ligthart	cg18663307	log_crp	21	46341389	ITGB2;ITGB2	0.0029	6.98e-08	0.266638	0.0492522	0.000549183	0.00293417	0.851859	0.529222	1
Ligthart	cg18942579	log_crp	17	57915773	TMEM49	-0.0056	4.77e-16	0.543139	0.106651	-0.00352387	0.00565372	0.534332	0.354067	1
Ahsan	cg19570155	Flt3L	2	36765605	CRIM1	5.01428	3.67e-08	0.763631	0.065857	0.0295072	0.0117114	0.0132431	0.523111	1
Ligthart	cg19769147	log_crp	14	105860954	PACS2;PACS2	0.0029	1.51e-15	0.588857	0.0249868	0.00124021	0.00134475	0.358323	0.430214	1
Ligthart	cg19821297	log_crp	19	12890029		-0.0051	5.19e-21	0.428564	0.0548398	-0.00297182	0.00248954	0.235043	0.449619	1
Ahsan	cg20497205	CX3CL1	6	47754005	OPN5;OPN5	9.04252	4.14e-08	0.979119	0.0115275	-0.00053526	0.00178283	0.764589	0.29085	0
Ahsan	cg20722088	Flt3L	12	89742886	DUSP6;DUSP6	-8.74122	1.54e-10	0.942399	0.0375564	-0.0299806	0.00764176	0.000155438	0.470317	1
Ligthart	cg20995564	log_crp	2	145172035	ZEB2;ZEB2	-0.0051	2.04e-15	0.776035	0.0926886	-0.00679157	0.00525025	0.198406	9.02978e-10	1
Ahsan	cg21019522	CXCL9	11	2920789	SLC22A18;SLC22A18AS	10.0864	6.36e-09	0.248947	0.045595	0.00854186	0.00334674	0.0121267	2.71694e-10	1
Ligthart	cg21429551	log_crp	7	30635762	GARS	-0.0069	4.42e-10	0.366888	0.118976	-0.00533794	0.00637717	0.404306	0.60674	1
Ahsan	cg21586223	MIA	13	49227121		6.50269	2e-08	0.289485	0.0633785	-0.0111462	0.0137445	0.419208	0.0177796	0
Ahsan	cg22075924	Flt3L	1	78005352	AK5;AK5	7.89161	2.77e-08	0.744096	0.0469829	0.0151655	0.00853554	0.0784786	0.304042	1
Ahsan	cg22148191	CX3CL1	12	120554540	RAB35;RAB35;RAB35;RAB35	-17.4088	9.17e-09	0.00632219	0.00212406	-0.00025033	0.000375543	0.506487	9.51136e-09	1
Ligthart	cg22749855	log_crp	17	76353952	SOCS3	-0.0024	3.22e-08	0.91675	0.0321448	-0.00531371	0.0015377	0.000769937	0.257495	1
Ligthart	cg23761815	log_crp	10	73083123	SLC29A3	0.0022	8.86e-10	0.789662	0.0496952	0.00622549	0.00237411	0.00991783	0.30308	1
Ligthart	cg24174557	log_crp	17	57903544	TMEM49	-0.0038	1.97e-09	0.156937	0.0583766	-0.00494684	0.0031794	0.122478	0.487738	1
Ahsan	cg24690709	CXCL9	4	100768712	DAPP1	-5.91247	3.57e-08	0.0439368	0.0283163	-0.00198754	0.00246804	0.422443	0.161804	1
Ligthart	cg25325512	log_crp	6	37142220	PIM1	-0.0031	5.31e-09	0.430107	0.06991	0.00619128	0.00364721	0.0922998	0.511327	0
Ligthart	cg25392060	log_crp	8	142297121		0.0025	5.6e-08	0.349643	0.0479325	0.000842241	0.00250957	0.737775	0.434071	1
Ahsan	cg26077811	Flt3L	11	119232263	USP2;USP2	-7.4042	1.04e-10	0.468154	0.0572598	-0.0195094	0.00880716	0.028887	0.297117	1
Ligthart	cg26470501	log_crp	19	45252955	BCL3	-0.0045	2.85e-20	0.49191	0.0475557	0.00055927	0.00236433	0.813431	0.542124	0
Ahsan	cg26682407	Flt3L	13	113660246	MCF2L;MCF2L	-6.64016	5e-08	0.223916	0.0453586	-0.0026297	0.00865867	0.761946	0.221	1
Ahsan	cg26709300	Flt3L	16	30106682	YPEL3;YPEL3	4.88485	1.5e-08	0.531076	0.0591729	0.03041	0.0096893	0.00219954	0.462025	1
Ligthart	cg26804423	log_crp	7	8201134	ICA1;ICA1;ICA1	0.0027	3.87e-13	0.741083	0.0766968	0.00107394	0.00403138	0.790413	0.108768	1
Ahsan	cg26805579	CCL19	6	32372962	BTNL2	-1.30072	1.75e-08	0.813801	0.162177	0.00587003	0.00555202	0.292789	0.967634	0
Ligthart	cg26846781	log_crp	17	61620942	KCNH6;KCNH6	0.0018	5.99e-09	0.426663	0.0477699	0.000564005	0.00179726	0.754231	0.111435	1
Ligthart	cg27023597	log_crp	17	57918262	MIR21	-0.005	5.02e-11	0.670541	0.112608	-0.00884675	0.00561349	0.117778	0.179593	1
Ligthart	cg27050612	log_crp	17	46133198	NFE2L1	-0.0019	1.3e-09	0.228657	0.042149	-0.000863837	0.00200564	0.66749	0.0850131	1
Ligthart	cg27184903	log_crp	15	29285727	APBA2;APBA2	0.0024	5.84e-08	0.48745	0.0498859	0.00698098	0.00212177	0.00132957	0.247306	1
Ligthart	cg27469606	log_crp	19	1154485	SBNO2	-0.002	5.62e-11	0.91331	0.0608444	-0.00106687	0.00232721	0.647508	0.093355	1
Ligthart	cg27637521	log_crp	17	76355202	SOCS3	-0.0016	5.69e-09	0.0294371	0.0177824	0.00107611	0.00100021	0.284234	0.472568	0

## Sheet: SupTab2
Supplementary Table 2. Associations between CRP, other protein biomarkers, and DNA methylation in blood.
exposure	effect	n	coefficient	se (standard error)	p.value	r2_contribution	assoc_type
CCL23	CRP	236	0.0898379	0.0244418	0.000364549	0.052	New
CCL3	CRP	236	0.0805536	0.0197362	8.37482e-05	0.057	New
cg00159243	CRP	254	-0.00291588	0.00219211	0.186093	0.0027	Ligthart
cg00329615	TCL1A	236	0.0150902	0.00402502	0.000289463	0.04	New
cg00329615	TNFRSF4	236	0.00599231	0.0097975	0.542101	0.0016	Ahsan
cg00812761	CRP	254	0.00321429	0.00307755	0.298475	0.0051	Ligthart
cg00867472	Flt3L	236	0.0285739	0.00773893	0.000353206	0.018	Ahsan
cg01059398	CRP	254	-0.00205167	0.00450004	0.649305	0.00034	Ligthart
cg01409343	CRP	254	-0.00556455	0.00414339	0.181918	0.0058	Ligthart
cg01519765	Flt3L	236	0.0223705	0.00849597	0.00972641	0.03	Ahsan
cg02003183	CSF_1	236	0.0665893	0.0160831	6.98233e-05	0.058	New
cg02003183	CXCL10	236	0.0133971	0.00371642	0.000477675	0.036	New
cg02003183	CRP	254	0.00217097	0.00327021	0.508107	0.0014	Ligthart
cg02003183	MCP_2	236	0.0216801	0.00573898	0.000261707	0.061	New
cg02003183	OSM	236	0.013361	0.00366446	0.000414469	0.037	New
cg02003183	SLAMF1	236	0.0316354	0.00843383	0.000287525	0.051	New
cg02003183	TGFA	236	0.0554083	0.0134076	7.18683e-05	0.058	New
cg02003183	TNFRSF6B	236	0.0267579	0.00583475	1.24293e-05	0.074	New
cg02003183	VEGF_A	236	0.0429165	0.00980525	2.83079e-05	0.068	New
cg02003183	WISP_1	236	0.0403811	0.0111276	0.000439789	0.054	New
cg02481950	CRP	254	0.00190252	0.00230563	0.410988	0.0016	Ligthart
cg02650017	CRP	254	-0.0015427	0.000802558	0.0570514	0.011	Ligthart
cg02828397	CCL4	236	-0.0126405	0.00734733	0.0882749	0.0091	Ahsan
cg03128029	CRP	254	-0.00269441	0.00450545	0.550994	0.00094	Ligthart
cg03636183	MSLN	236	-0.0238841	0.00640367	0.000309814	0.064	New
cg03636183	WFDC2	236	-0.0170643	0.0134927	0.208749	0.0086	Ahsan
cg03957124	CRP	254	-0.00258063	0.00202212	0.204457	0.0018	Ligthart
cg04523589	CRP	254	0.00151673	0.00192329	0.43196	0.0013	Ligthart
cg04523589	OSM	236	0.0101828	0.00231938	2.68686e-05	0.023	New
cg04987734	CRP	254	0.00377314	0.00322427	0.244328	0.0047	Ligthart
cg05304729	CXCL11	236	-0.000325348	0.00346772	0.925428	2.2e-05	Ahsan
cg05304729	CXCL9	236	-0.00821034	0.00455146	0.0740883	0.0079	Ahsan
cg05304729	TNFRSF6B	236	-0.018726	0.00518703	0.000469039	0.03	New
cg05316065	CRP	254	-0.00623432	0.00418937	0.139453	0.0057	Ligthart
cg05529343	Flt3L	236	0.0208091	0.0275988	0.452528	0.0034	Ahsan
cg05575921	CXL17	236	-0.0551368	0.00887035	1.02541e-08	0.15	New
cg05575921	FASLG	236	0.0450021	0.0113035	0.000125847	0.068	New
cg05575921	IL_12B	236	0.0337047	0.00896064	0.000277188	0.06	New
cg05575921	CRP	254	-0.00390413	0.00374991	0.3	4.8e-06	Ligthart
cg05575921	MSLN	236	-0.0347148	0.00740989	8.35146e-06	0.14	New
cg05649922	Flt3L	236	0.0198253	0.00835563	0.019462	0.015	Ahsan
cg06092948	CXCL9	236	0.00137594	0.000451144	0.00289188	0.031	Ahsan
cg06192883	CRP	254	0.00241984	0.00231982	0.299083	0.0016	Ligthart
cg06690548	CRP	254	-0.00117112	0.00162223	0.471811	0.0017	Ligthart
cg07839457	CXCL10	236	-0.019094	0.00518167	0.00036231	0.044	New
cg07839457	CXCL11	236	-0.0129568	0.00426548	0.00300252	0.02	Ahsan
cg07839457	CXCL9	236	-0.028064	0.00625763	1.85664e-05	0.042	Ahsan
cg07839457	LY9	236	-0.105898	0.0186341	1.17478e-07	0.095	New
cg08173263	Flt3L	236	0.064418	0.0154743	6.41408e-05	0.081	Ahsan
cg08548559	CRP	254	-0.00187326	0.00258227	0.469661	0.0029	Ligthart
cg08972170	Flt3L	236	0.0735413	0.0190548	0.000195614	0.058	Ahsan
cg09128733	MIA	236	0.0233059	0.0091064	0.0118995	0.03	Ahsan
cg09128733	TCL1A	236	0.00907901	0.00216624	5.76651e-05	0.044	New
cg09128733	TGFA	236	0.0291222	0.00798523	0.000413176	0.037	New
cg09274963	MIA	236	0.0189873	0.00939065	0.0457015	0.022	Ahsan
cg09274963	TCL1A	236	0.00820364	0.00226097	0.000440604	0.04	New
cg09801824	CD160	236	0.0173913	0.00346295	2.07861e-06	0.071	New
cg09801824	CXCL11	236	0.00223467	0.00183386	0.225716	0.0051	Ahsan
cg09801824	CXCL9	236	0.0114978	0.0022882	2.05508e-06	0.072	Ahsan
cg09801824	TNFRSF9	236	0.0189799	0.004259	2.07553e-05	0.059	New
cg10239319	ERBB3	236	-0.0575228	0.0149434	0.000202815	0.041	New
cg10239319	Flt3L	236	0.0144681	0.0103908	0.166717	0.0071	Ahsan
cg10549018	Flt3L	236	0.0477801	0.0140635	0.000958921	0.061	Ahsan
cg10636246	CRP	254	-0.0120926	0.00439489	0.00689372	0.028	Ligthart
cg10843276	Flt3L	236	0.0319274	0.0152364	0.038511	0.015	Ahsan
cg12011596	MK	236	-0.00804164	0.00223019	0.000476096	0.051	New
cg12053291	CD40	236	0.0160399	0.0043496	0.000358849	0.041	New
cg12053291	CRP	254	0.00346409	0.00278877	0.216707	0.0055	Ligthart
cg12053291	MetAP.2	236	0.013182	0.00339256	0.000178111	0.042	New
cg12054453	CXCL13	236	-0.0193424	0.0105633	0.0698939	0.0093	Ahsan
cg12054453	CRP	254	-0.0102493	0.00480916	0.0352022	0.013	Ligthart
cg12054453	PD_L1	236	-0.0433309	0.0120385	0.00048675	0.043	New
cg12054453	TXLNA	236	-0.0134155	0.00372525	0.000483594	0.034	New
cg12785694	CXCL11	236	-0.0126583	0.00364035	0.00073588	0.024	Ahsan
cg12785694	LY9	236	-0.0483036	0.0126085	0.000216536	0.031	New
cg12785694	MCP_2	236	-0.0215245	0.00561481	0.000214624	0.029	New
cg12992827	AR	236	-0.0418738	0.0113395	0.00035257	0.049	New
cg12992827	CRP	254	-0.00502692	0.00559145	0.370511	0.0012	Ligthart
cg13585930	CRP	254	-0.00157932	0.0040438	0.69685	0.00019	Ligthart
cg13691961	Flt3L	236	-0.0673955	0.0160843	5.78806e-05	0.049	Ahsan
cg14200569	Flt3L	236	0.00763744	0.0125388	0.543759	0.0016	Ahsan
cg14343652	CXCL9	236	0.00652044	0.00375605	0.0854727	0.0068	Ahsan
cg15310871	CRP	254	0.00437122	0.00182595	0.0182859	0.017	Ligthart
cg15551881	CRP	254	0.000376065	0.00260894	0.885639	5.3e-06	Ligthart
cg15693572	Flt3L	236	0.0197133	0.0240447	0.414136	0.0063	Ahsan
cg15721584	CRP	254	0.00144038	0.00570445	0.801105	0.00043	Ligthart
cg16391678	MIA	236	0.00696439	0.00881464	0.431237	4.8e-06	Ahsan
cg16411857	CD6	236	-0.0384514	0.00884876	3.19793e-05	0.066	New
cg16411857	CXCL11	236	-0.0101057	0.0038335	0.00964415	0.012	Ahsan
cg16411857	CXCL9	236	-0.0198507	0.00555664	0.000533626	0.032	Ahsan
cg16411857	LY9	236	-0.0706221	0.0156162	1.60044e-05	0.066	New
cg16936953	CXCL13	236	-0.0116935	0.00921525	0.207246	0.0018	Ahsan
cg16936953	CRP	254	-0.00600032	0.00432455	0.167972	0.005	Ligthart
cg17501210	CRP	254	-0.00154209	0.00300828	0.609204	0.00062	Ligthart
cg17980786	CRP	254	0.00205974	0.00347437	0.554453	0.0012	Ligthart
cg18181703	CRP	254	-0.00168751	0.00257593	0.513707	0.0031	Ligthart
cg18608055	CRP	254	-0.0052968	0.00188758	0.00589014	0.0077	Ligthart
cg18663307	CRP	254	0.000549183	0.00293417	0.851859	4.8e-06	Ligthart
cg18942579	CRP	254	-0.00352387	0.00565372	0.534332	0.0016	Ligthart
cg19570155	Flt3L	236	0.0295072	0.0117114	0.0132431	0.023	Ahsan
cg19769147	CRP	254	0.00124021	0.00134475	0.358323	0.0045	Ligthart
cg19821297	CRP	254	-0.00297182	0.00248954	0.235043	0.0019	Ligthart
cg20722088	CCL20	236	-0.0093911	0.00242558	0.00018722	0.032	New
cg20722088	Flt3L	236	-0.0299806	0.00764176	0.000155438	0.058	Ahsan
cg20995564	CRP	254	-0.00679157	0.00525025	0.198406	0.0058	Ligthart
cg21019522	CXCL9	236	0.00854186	0.00334674	0.0121267	0.017	Ahsan
cg21429551	CRP	254	-0.00533794	0.00637717	0.404306	0.0031	Ligthart
cg21586223	TCL1A	236	0.0139404	0.00387783	0.000494224	0.039	New
cg22075924	Flt3L	236	0.0151655	0.00853554	0.0784786	0.01	Ahsan
cg22148191	CX3CL1	236	-0.00025033	0.000375543	0.506487	0.0018	Ahsan
cg22749855	CRP	254	-0.00531371	0.0015377	0.000769937	0.032	Ligthart
cg23761815	CRP	254	0.00622549	0.00237411	0.00991783	0.018	Ligthart
cg24174557	CRP	254	-0.00494684	0.0031794	0.122478	0.011	Ligthart
cg24690709	CXCL9	236	-0.00198754	0.00246804	0.422443	0.0028	Ahsan
cg24690709	MMP_10	236	0.0107366	0.00294641	0.000417536	0.044	New
cg25392060	CRP	254	0.000842241	0.00250957	0.737775	0.00033	Ligthart
cg26077811	Flt3L	236	-0.0195094	0.00880716	0.028887	0.016	Ahsan
cg26682407	Flt3L	236	-0.0026297	0.00865867	0.761946	0.00022	Ahsan
cg26709300	Flt3L	236	0.03041	0.0096893	0.00219954	0.022	Ahsan
cg26804423	CRP	254	0.00107394	0.00403138	0.790413	0.00059	Ligthart
cg26805579	TNFRSF4	236	0.0453526	0.0125626	0.000469091	0.023	New
cg26846781	CRP	254	0.000564005	0.00179726	0.754231	0.00036	Ligthart
cg27023597	CRP	254	-0.00884675	0.00561349	0.117778	0.0074	Ligthart
cg27050612	CRP	254	-0.000863837	0.00200564	0.66749	0.00037	Ligthart
cg27184903	CRP	254	0.00698098	0.00212177	0.00132957	0.022	Ligthart
cg27184903	TCL1A	236	0.00947605	0.00248915	0.000235942	0.028	New
cg27469606	CRP	254	-0.00106687	0.00232721	0.647508	0.00051	Ligthart
CSF_1	CRP	236	0.0686699	0.0114839	2.67224e-08	0.11	New
CTSV	CRP	236	-0.0907054	0.0248178	0.000391903	0.051	New
CXCL11	CRP	236	0.244852	0.0554654	2.32794e-05	0.073	New
CXCL9	CRP	236	0.165439	0.0419478	0.00013946	0.051	New
EN_RAGE	CRP	236	0.194633	0.0475948	8.13173e-05	0.07	New
FURIN	CRP	236	0.0957934	0.0174843	2.62809e-07	0.077	New
HGF	CRP	236	0.0784143	0.0184625	4.46429e-05	0.052	New
IL_6	CRP	236	0.390759	0.0422525	1.67613e-15	0.26	New
MCP_3	CRP	236	0.107204	0.0285976	0.000344563	0.049	New
OSM	CRP	236	0.215302	0.0542275	0.000126559	0.066	New
TGFA	CRP	236	0.0642796	0.0144636	2.06991e-05	0.078	New
TNFRSF6B	CRP	236	0.124487	0.0309519	0.000104575	0.053	New
VEGF_A	CRP	236	0.0771597	0.0188211	7.82399e-05	0.052	New

## Sheet: SupTab3
Supplementary Table 3. Associaitons of multi-associated CpG markers.
outcome	CHR	MAPINFO	UCSC_RefGene_Name	mean methylation (beta value)	SD methylation (beta value)	exposure	n	coefficient	se (standard error)	p.value	r2_contribution	assoc_type
cg02003183	14	103415882	CDC42BPB	0.19747	0.0609262	CRP	254	0.00217097	0.00327021	0.508107	0.0014	Ligthart
cg02003183	14	103415882	CDC42BPB	0.19747	0.0609262	CSF_1	236	0.0665893	0.0160831	6.98233e-05	0.058	New
cg02003183	14	103415882	CDC42BPB	0.19747	0.0609262	CXCL10	236	0.0133971	0.00371642	0.000477675	0.036	New
cg02003183	14	103415882	CDC42BPB	0.19747	0.0609262	MCP_2	236	0.0216801	0.00573898	0.000261707	0.061	New
cg02003183	14	103415882	CDC42BPB	0.19747	0.0609262	OSM	236	0.013361	0.00366446	0.000414469	0.037	New
cg02003183	14	103415882	CDC42BPB	0.19747	0.0609262	SLAMF1	236	0.0316354	0.00843383	0.000287525	0.051	New
cg02003183	14	103415882	CDC42BPB	0.19747	0.0609262	TGFA	236	0.0554083	0.0134076	7.18683e-05	0.058	New
cg02003183	14	103415882	CDC42BPB	0.19747	0.0609262	TNFRSF6B	236	0.0267579	0.00583475	1.24293e-05	0.074	New
cg02003183	14	103415882	CDC42BPB	0.19747	0.0609262	VEGF_A	236	0.0429165	0.00980525	2.83079e-05	0.068	New
cg02003183	14	103415882	CDC42BPB	0.19747	0.0609262	WISP_1	236	0.0403811	0.0111276	0.000439789	0.054	New
cg05304729	1	158800024	MNDA	0.219852	0.063393	CXCL9	236	-0.00821034	0.00455146	0.0740883	0.0079	Ahsan
cg05304729	1	158800024	MNDA	0.219852	0.063393	CXCL11	236	-0.000325348	0.00346772	0.925428	2.2e-05	Ahsan
cg05304729	1	158800024	MNDA	0.219852	0.063393	TNFRSF6B	236	-0.018726	0.00518703	0.000469039	0.03	New
cg05575921	5	373378	AHRR	0.822045	0.106168	CRP	254	-0.00390413	0.00374991	0.3	4.8e-06	Ligthart
cg05575921	5	373378	AHRR	0.822045	0.106168	FASLG	236	0.0450021	0.0113035	0.000125847	0.068	New
cg05575921	5	373378	AHRR	0.822045	0.106168	IL_12B	236	0.0337047	0.00896064	0.000277188	0.06	New
cg05575921	5	373378	AHRR	0.822045	0.106168	CXL17	236	-0.0551368	0.00887035	1.02541e-08	0.15	New
cg05575921	5	373378	AHRR	0.822045	0.106168	MSLN	236	-0.0347148	0.00740989	8.35146e-06	0.14	New
cg07839457	16	57023022	NLRC5	0.447919	0.106675	CXCL11	236	-0.0129568	0.00426548	0.00300252	0.02	Ahsan
cg07839457	16	57023022	NLRC5	0.447919	0.106675	CXCL9	236	-0.028064	0.00625763	1.85664e-05	0.042	Ahsan
cg07839457	16	57023022	NLRC5	0.447919	0.106675	CXCL10	236	-0.019094	0.00518167	0.00036231	0.044	New
cg07839457	16	57023022	NLRC5	0.447919	0.106675	LY9	236	-0.105898	0.0186341	1.17478e-07	0.095	New
cg09128733	19	41633906	CYP2F1	0.0583035	0.0425478	MIA	236	0.0233059	0.0091064	0.0118995	0.03	Ahsan
cg09128733	19	41633906	CYP2F1	0.0583035	0.0425478	TCL1A	236	0.00907901	0.00216624	5.76651e-05	0.044	New
cg09128733	19	41633906	CYP2F1	0.0583035	0.0425478	TGFA	236	0.0291222	0.00798523	0.000413176	0.037	New
cg09801824	10	74076930		0.080385	0.0283928	CXCL9	236	0.0114978	0.0022882	2.05508e-06	0.072	Ahsan
cg09801824	10	74076930		0.080385	0.0283928	CXCL11	236	0.00223467	0.00183386	0.225716	0.0051	Ahsan
cg09801824	10	74076930		0.080385	0.0283928	TNFRSF9	236	0.0189799	0.004259	2.07553e-05	0.059	New
cg09801824	10	74076930		0.080385	0.0283928	CD160	236	0.0173913	0.00346295	2.07861e-06	0.071	New
cg12053291	12	125282342	SCARB1;SCARB1	0.799389	0.0495974	CRP	254	0.00346409	0.00278877	0.216707	0.0055	Ligthart
cg12053291	12	125282342	SCARB1;SCARB1	0.799389	0.0495974	MetAP.2	236	0.013182	0.00339256	0.000178111	0.042	New
cg12053291	12	125282342	SCARB1;SCARB1	0.799389	0.0495974	CD40	236	0.0160399	0.0043496	0.000358849	0.041	New
cg12054453	17	57915717	TMEM49	0.21492	0.0907413	CXCL13	236	-0.0193424	0.0105633	0.0698939	0.0093	Ahsan
cg12054453	17	57915717	TMEM49	0.21492	0.0907413	CRP	254	-0.0102493	0.00480916	0.0352022	0.013	Ligthart
cg12054453	17	57915717	TMEM49	0.21492	0.0907413	TXLNA	236	-0.0134155	0.00372525	0.000483594	0.034	New
cg12054453	17	57915717	TMEM49	0.21492	0.0907413	PD_L1	236	-0.0433309	0.0120385	0.00048675	0.043	New
cg12785694	3	160122168	SMC4;MIR15B;SMC4;MIR16-2	0.187736	0.0774808	CXCL11	236	-0.0126583	0.00364035	0.00073588	0.024	Ahsan
cg12785694	3	160122168	SMC4;MIR15B;SMC4;MIR16-2	0.187736	0.0774808	LY9	236	-0.0483036	0.0126085	0.000216536	0.031	New
cg12785694	3	160122168	SMC4;MIR15B;SMC4;MIR16-2	0.187736	0.0774808	MCP_2	236	-0.0215245	0.00561481	0.000214624	0.029	New
cg16411857	16	57023191	NLRC5	0.126704	0.0738315	CXCL11	236	-0.0101057	0.0038335	0.00964415	0.012	Ahsan
cg16411857	16	57023191	NLRC5	0.126704	0.0738315	CXCL9	236	-0.0198507	0.00555664	0.000533626	0.032	Ahsan
cg16411857	16	57023191	NLRC5	0.126704	0.0738315	CD6	236	-0.0384514	0.00884876	3.19793e-05	0.066	New
cg16411857	16	57023191	NLRC5	0.126704	0.0738315	LY9	236	-0.0706221	0.0156162	1.60044e-05	0.066	New

## Sheet: SupTab4
Supplementary Table 4. Associations between CpG markers and lifestyle variables.
exposure	effect	n	coefficient	se	p.value	r2_contribution	connections_gr4	Variable
cg05575921	Smoking	254	-0.13293	0.0125494	9.44676e-19	0.307375	>2	CpG marker (Ligthart)
cg03636183	Smoking	254	-0.0703916	0.0111651	5.40984e-09	0.13856	2	CpG marker (Ahsan)
cg05304729	BMI	254	0.00302968	0.000757693	0.000112485	0.0333501	>2	CpG marker (Ahsan)
cg06192883	BMI	254	0.00270608	0.000680785	0.000122762	0.0430892	1	CpG marker (Ligthart)
cg14343652	BMI	254	0.00253587	0.000647905	0.000153617	0.0326788	1	CpG marker (Ahsan)
cg16391678	Smoking	254	-0.0226631	0.00601281	0.000259188	0.0216944	1	CpG marker (Ahsan)	P<0.0005
cg00851028	Smoking	254	0.0251473	0.00729623	0.00079143	0.0285426	0	CpG marker (Ligthart)
cg07725163	Snus use	254	0.0329713	0.00975144	0.000989303	0.0212249	0	CpG marker (Ahsan)
cg07573872	Glucose	254	-0.00790551	0.00234929	0.00104066	0.0317737	0	CpG marker (Ligthart)
cg27184903	Snus use	254	-0.0201096	0.00648544	0.00243286	0.0235825	2	CpG marker (Ligthart)
cg07839457	Glucose	254	-0.0134745	0.00435466	0.00247748	0.00899708	>2	CpG marker (Ahsan)
cg13691961	BMI	254	0.00398467	0.00130233	0.002753	0.0379613	1	CpG marker (Ahsan)
cg04523589	Snus use	254	-0.0170283	0.00560132	0.00293448	0.0207741	2	CpG marker (Ligthart)
cg15551881	Snus use	254	-0.0227936	0.00755069	0.00313222	0.0348168	1	CpG marker (Ligthart)
cg20722088	BMI	254	0.00182915	0.000615785	0.00361525	0.037988	2	CpG marker (Ahsan)
cg04987734	Smoking	254	0.0277942	0.00960672	0.00455579	0.0346428	1	CpG marker (Ligthart)
cg02481950	BMI	254	0.0017408	0.00061396	0.0054019	0.0250249	1	CpG marker (Ligthart)
cg18942579	Alcohol intake	254	-0.00421056	0.00149266	0.0056436	0.0236653	1	CpG marker (Ligthart)
cg27050612	Smoking	254	-0.0163042	0.00578657	0.00568938	0.0206369	1	CpG marker (Ligthart)
cg18663307	Snus use	254	-0.0260333	0.00935321	0.0062995	0.0398102	1	CpG marker (Ligthart)
cg15310871	Smoking	254	0.0150983	0.00558265	0.00787053	0.0327639	1	CpG marker (Ligthart)
cg18608055	Blood pressure	254	-0.000450516	0.000171527	0.00980176	0.00544757	1	CpG marker (Ligthart)
cg01409343	Alcohol intake	254	-0.00287857	0.00109661	0.00984303	0.0191198	1	CpG marker (Ligthart)
cg24174557	Physical activity	254	-0.00716819	0.00273593	0.00997886	0.0266182	1	CpG marker (Ligthart)
cg06690548	Triglycerides	254	-0.011787	0.00451758	0.0102828	0.0247914	1	CpG marker (Ligthart)
cg24174557	Glucose	254	-0.00964834	0.00372389	0.0108109	0.0205241	1	CpG marker (Ligthart)
cg15721584	BMI	254	0.00409081	0.00162364	0.013112	0.0120778	1	CpG marker (Ligthart)
cg10636246	Smoking	254	-0.0341506	0.013594	0.0133732	0.0293285	1	CpG marker (Ligthart)
cg05304729	Physical activity	254	-0.00626868	0.00253406	0.0148302	0.0129238	>2	CpG marker (Ahsan)
cg21019522	BMI	254	0.00138746	0.000566883	0.015883	0.0144385	1	CpG marker (Ahsan)
cg16936953	Blood pressure	254	-0.000927197	0.000381539	0.0166385	0.0143675	2	CpG marker (Ahsan)
cg26470501	Physical activity	254	-0.00487037	0.00201794	0.0173773	0.0172621	0	CpG marker (Ligthart)
cg12785694	Blood pressure	254	-0.000703037	0.000291587	0.0174892	0.0120518	>2	CpG marker (Ahsan)
cg08173263	Physical activity	254	-0.00789602	0.00332773	0.0193132	0.0170524	1	CpG marker (Ahsan)
cg09801824	BMI	254	0.0010386	0.000443246	0.0208241	0.0197423	>2	CpG marker (Ahsan)
cg15020801	Total cholesterol	254	-0.00563751	0.00241001	0.0210506	0.0196046	0	CpG marker (Ligthart)
cg25392060	Snus use	254	-0.0179705	0.00782917	0.0235437	0.0203555	1	CpG marker (Ligthart)
cg26470501	Smoking	254	-0.0165669	0.00724948	0.0241146	0.0299428	0	CpG marker (Ligthart)
cg10636246	Physical activity	254	-0.00872945	0.00383132	0.0245466	0.0139239	1	CpG marker (Ligthart)
cg22075924	BMI	254	0.00142809	0.000629043	0.0250384	0.0151039	1	CpG marker (Ahsan)
cg02734358	Smoking	254	-0.034729	0.0155614	0.0275538	0.0159276	0	CpG marker (Ligthart)
cg06690548	BMI	254	-0.000972476	0.000438273	0.0284407	0.0192028	1	CpG marker (Ligthart)
cg02003183	Smoking	254	0.0219466	0.00998122	0.0298776	0.0255776	>2	CpG marker (Ligthart)
cg01409343	Total cholesterol	254	-0.00860475	0.00395767	0.0317393	0.0130034	1	CpG marker (Ligthart)
cg09128733	Total cholesterol	254	-0.00376287	0.00173689	0.032341	0.00819267	>2	CpG marker (Ahsan)
cg22148191	Physical activity	254	0.000234153	0.000108639	0.0332197	0.0169904	1	CpG marker (Ahsan)
cg15693572	Physical activity	254	-0.00996888	0.00463525	0.0335959	-0.0022494	1	CpG marker (Ahsan)
cg25392060	BMI	254	0.00155338	0.000728674	0.0351345	0.0129983	1	CpG marker (Ligthart)
cg18663307	Alcohol intake	254	-0.00164859	0.00077405	0.0353183	0.0159326	1	CpG marker (Ligthart)
cg10843276	Glucose	254	-0.00860279	0.0040736	0.0368652	0.00554693	1	CpG marker (Ahsan)
cg08548559	Glucose	254	-0.00603225	0.00287268	0.0379267	0.00535071	1	CpG marker (Ligthart)
cg26682407	Physical activity	254	-0.00410679	0.00200214	0.0425191	0.00884565	1	CpG marker (Ahsan)
cg00851028	Glucose	254	0.00655468	0.0032253	0.0444302	0.00934727	0	CpG marker (Ligthart)
cg16391678	Physical activity	254	0.0036032	0.00178024	0.0452886	0.00323125	1	CpG marker (Ahsan)
cg07839457	Snus use	254	-0.0340289	0.0170279	0.0480511	0.0139197	>2	CpG marker (Ahsan)
cg03753191	Physical activity	254	-0.00366643	0.00184176	0.0488834	0.0137362	0	CpG marker (Ahsan)
cg26077811	Smoking	254	-0.0134781	0.00685761	0.0517554	0.0172022	1	CpG marker (Ahsan)
cg26804423	Physical activity	254	0.00697607	0.00355344	0.0520385	0.0123479	1	CpG marker (Ligthart)
cg10843276	Snus use	254	-0.0266694	0.0136327	0.0528781	0.0190462	1	CpG marker (Ahsan)
cg03957124	BMI	254	-0.00106337	0.00054468	0.053313	0.00490968	1	CpG marker (Ligthart)
cg05649922	BMI	254	0.00118186	0.000605405	0.0533269	0.00885058	1	CpG marker (Ahsan)
cg08972170	Blood pressure	254	0.00088627	0.000461595	0.0573327	0.00988262	1	CpG marker (Ahsan)
cg24174557	BMI	254	-0.00180156	0.000945608	0.0592318	0.0184988	1	CpG marker (Ligthart)
cg07573872	Smoking	254	-0.0131369	0.00693638	0.0607268	0.0230737	0	CpG marker (Ligthart)
cg19821297	Alcohol intake	254	-0.00125364	0.000661906	0.060739	0.00697041	1	CpG marker (Ligthart)
cg05649922	Snus use	254	-0.0123886	0.00660429	0.0632353	0.00791644	1	CpG marker (Ahsan)
cg01059398	Alcohol intake	254	-0.00223457	0.00119602	0.0642589	0.0123397	1	CpG marker (Ligthart)
cg07839457	Physical activity	254	-0.00654094	0.00350202	0.0643411	0.00456412	>2	CpG marker (Ahsan)
cg15020801	Physical activity	254	-0.00408263	0.0022153	0.0679155	0.00983678	0	CpG marker (Ligthart)
cg02481950	Smoking	254	0.0122144	0.00663936	0.0683693	0.0115253	1	CpG marker (Ligthart)
cg09182678	Smoking	254	-0.00807388	0.00439956	0.0690446	0.0111116	0	CpG marker (Ligthart)
cg26709300	BMI	254	0.00139642	0.000766054	0.0708972	0.00556628	1	CpG marker (Ahsan)
cg05575921	Physical activity	254	0.00568202	0.00313376	0.0724153	-0.00531359	>2	CpG marker (Ligthart)
cg13585930	BMI	254	-0.00204697	0.0011305	0.0727789	0.00588772	1	CpG marker (Ligthart)
cg26846781	Snus use	254	-0.00952727	0.0052612	0.0727966	0.00615768	1	CpG marker (Ligthart)
cg18302606	Snus use	254	-0.0143754	0.00794124	0.0728954	0.011659	0	CpG marker (Ahsan)
cg18181703	BMI	254	-0.00146662	0.000813192	0.0738995	0.021803	1	CpG marker (Ligthart)
cg00329615	BMI	254	0.00184671	0.00102565	0.0743769	0.0138891	2	CpG marker (Ahsan)
cg20497205	Snus use	254	0.00307198	0.00171425	0.075781	0.00743415	0	CpG marker (Ahsan)
cg00329615	Total cholesterol	254	-0.00585548	0.0032806	0.0769167	0.0111147	2	CpG marker (Ahsan)
cg15020801	Smoking	254	0.0134363	0.0075506	0.0777763	0.0137443	0	CpG marker (Ligthart)
cg27469606	BMI	254	-0.00111336	0.000626046	0.0779581	0.00566994	1	CpG marker (Ligthart)
cg00812761	BMI	254	0.00149801	0.000845974	0.0792295	0.0122878	1	CpG marker (Ligthart)
cg19570155	Glucose	254	0.00613856	0.00347057	0.0795877	-0.00141745	1	CpG marker (Ahsan)
cg23761815	Smoking	254	0.01249	0.0070934	0.0809083	0.0138557	1	CpG marker (Ligthart)
cg26805579	BMI	254	0.00289017	0.00164649	0.0818387	0.00526542	1	CpG marker (Ahsan)
cg19570155	Physical activity	254	-0.00452319	0.00258987	0.0833958	0.00720692	1	CpG marker (Ahsan)
cg14200569	Alcohol intake	254	0.00152491	0.000874437	0.083853	0.0115462	1	CpG marker (Ahsan)
cg12269535	Smoking	254	-0.01577	0.00911404	0.0862358	0.0138527	0	CpG marker (Ligthart)
cg16391678	Triglycerides	254	0.00980872	0.00567043	0.0863484	0.00399097	1	CpG marker (Ahsan)
cg13585930	Alcohol intake	254	-0.00186717	0.00107964	0.0864158	0.00766318	1	CpG marker (Ligthart)
cg08972170	Smoking	254	0.0260548	0.0151788	0.0887348	0.0171243	1	CpG marker (Ahsan)
cg22075924	Physical activity	254	-0.00331118	0.00194804	0.0918816	0.00970801	1	CpG marker (Ahsan)
cg01059398	Smoking	254	-0.0225642	0.0132806	0.0919942	0.00906646	1	CpG marker (Ligthart)
cg23761815	Total cholesterol	254	0.00391508	0.0023065	0.0923232	0.00558815	1	CpG marker (Ligthart)
cg02003183	Triglycerides	254	0.0153522	0.00905673	0.0927599	0.00571582	>2	CpG marker (Ligthart)
cg03128029	Alcohol intake	254	-0.00204743	0.00121269	0.0940551	0.00727868	1	CpG marker (Ligthart)
cg13585930	Physical activity	254	-0.00596513	0.00353705	0.0944162	0.00489783	1	CpG marker (Ligthart)
cg18181703	Blood pressure	254	-0.000372506	0.000224416	0.0996605	0.00579285	1	CpG marker (Ligthart)
cg27184903	Alcohol intake	254	0.000963997	0.000582893	0.100892	0.00735562	2	CpG marker (Ligthart)
cg15693572	Glucose	254	0.00980979	0.00594031	0.101386	0.00382486	1	CpG marker (Ahsan)
cg22075924	Smoking	254	0.0108303	0.0066076	0.103909	0.00681568	1	CpG marker (Ahsan)
cg02734358	Alcohol intake	254	-0.00231997	0.00141651	0.104197	0.00943354	0	CpG marker (Ligthart)
cg27469606	Total cholesterol	254	-0.00368861	0.00225837	0.105139	0.00371641	1	CpG marker (Ligthart)
cg22148191	Alcohol intake	254	5.40655e-05	3.31052e-05	0.105174	0.00983494	1	CpG marker (Ahsan)
cg21586223	BMI	254	0.00145262	0.000889818	0.105289	0.00868302	1	CpG marker (Ahsan)
cg24690709	BMI	254	-0.000690313	0.000423279	0.10563	0.00852432	2	CpG marker (Ahsan)
cg07839457	BMI	254	0.00251867	0.00154799	0.106438	-0.000885908	>2	CpG marker (Ahsan)
cg03636183	Snus use	254	-0.0200887	0.0124223	0.10861	0.0171374	2	CpG marker (Ahsan)
cg02650017	Blood pressure	254	-0.000118593	7.36373e-05	0.11003	0.00753971	1	CpG marker (Ligthart)
cg14343652	Triglycerides	254	-0.0110967	0.00689721	0.110387	0.0054846	1	CpG marker (Ahsan)
cg18942579	Blood pressure	254	-0.000803342	0.000506497	0.115468	0.00696176	1	CpG marker (Ligthart)
cg06092948	Glucose	254	0.000604106	0.000382393	0.116899	0.00828407	1	CpG marker (Ahsan)
cg27023597	Physical activity	254	-0.00787474	0.00499156	0.117402	0.00583715	1	CpG marker (Ligthart)
cg17501210	BMI	254	-0.00148323	0.000940522	0.117513	0.00903717	1	CpG marker (Ligthart)
cg18663307	Total cholesterol	254	-0.00435047	0.00275871	0.117543	0.00807897	1	CpG marker (Ligthart)
cg18302606	BMI	254	0.00115333	0.000734563	0.119119	0.00962237	0	CpG marker (Ahsan)
cg15020801	BMI	254	0.00113107	0.000720536	0.119193	0.0127804	0	CpG marker (Ligthart)
cg07839457	Alcohol intake	254	-0.00172086	0.00109645	0.119282	0.0051677	>2	CpG marker (Ahsan)
cg25392060	Total cholesterol	254	-0.00372196	0.00237717	0.120165	0.00589213	1	CpG marker (Ligthart)
cg08548559	Physical activity	254	-0.00343688	0.00219615	0.12034	0.004138	1	CpG marker (Ligthart)
cg27023597	Alcohol intake	254	-0.0023673	0.00151308	0.120435	0.00672208	1	CpG marker (Ligthart)
cg02828397	Snus use	254	-0.0156073	0.00998557	0.120828	0.00839613	1	CpG marker (Ahsan)
cg04987734	Snus use	254	-0.0155533	0.00997072	0.121557	0.00849351	1	CpG marker (Ligthart)
cg18181703	Physical activity	254	-0.0034253	0.00219805	0.121902	0.00811199	1	CpG marker (Ligthart)
cg24174557	Triglycerides	254	-0.0137544	0.00885912	0.123274	0.0103711	1	CpG marker (Ligthart)
cg06690548	Alcohol intake	254	-0.000678655	0.000437783	0.123839	0.00882576	1	CpG marker (Ligthart)
cg18663307	BMI	254	0.00136526	0.000881104	0.123988	0.00820668	1	CpG marker (Ligthart)
cg12053291	BMI	254	-0.00125546	0.000811748	0.124681	0.0110182	>2	CpG marker (Ligthart)
cg23761815	Triglycerides	254	0.0103716	0.00672415	0.125713	0.00640677	1	CpG marker (Ligthart)
cg26805579	Alcohol intake	254	0.00145209	0.0009424	0.126102	0.000906371	1	CpG marker (Ahsan)
cg16391678	Snus use	254	0.00958533	0.00622092	0.126131	0.00380045	1	CpG marker (Ahsan)
cg26470501	BMI	254	-0.00109552	0.000713786	0.127555	0.012206	0	CpG marker (Ligthart)
cg22148191	Total cholesterol	254	-0.000183116	0.000119317	0.127605	0.00869625	1	CpG marker (Ahsan)
cg15551881	Blood pressure	254	0.000363446	0.000237181	0.12818	0.00806934	1	CpG marker (Ligthart)
cg09274963	Triglycerides	254	0.00815204	0.00532137	0.128283	0.00480936	2	CpG marker (Ahsan)
cg00329615	Physical activity	254	0.00460578	0.00300966	0.128681	0.00926822	2	CpG marker (Ahsan)
cg16411857	Smoking	254	-0.0183085	0.011985	0.129331	0.024804	>2	CpG marker (Ahsan)
cg00159243	Snus use	254	0.00995794	0.0065366	0.130424	0.00562979	1	CpG marker (Ligthart)
cg26804423	BMI	254	0.00165315	0.0010861	0.130707	0.00657238	1	CpG marker (Ligthart)
cg03957124	Alcohol intake	254	-0.000831186	0.000546079	0.13073	0.00249405	1	CpG marker (Ligthart)
cg16936953	Smoking	254	-0.0200914	0.013206	0.130885	0.00725658	2	CpG marker (Ahsan)
cg16411857	Snus use	254	-0.0201923	0.0133019	0.131782	0.0127363	>2	CpG marker (Ahsan)
cg02003183	Glucose	254	0.00579909	0.00382272	0.132009	0.00631006	>2	CpG marker (Ligthart)
cg15020801	Blood pressure	254	0.000345619	0.000228517	0.133165	0.0053274	0	CpG marker (Ligthart)
cg05529343	Alcohol intake	254	0.00258193	0.0017098	0.133766	0.005148	1	CpG marker (Ahsan)
cg12054453	Snus use	254	0.0237008	0.0157078	0.134103	0.014014	>2	CpG marker (Ahsan)
cg12992827	Snus use	254	0.0254602	0.0168821	0.134292	0.0103708	2	CpG marker (Ligthart)
cg09182678	Snus use	254	-0.00680405	0.00452555	0.135482	0.00649951	0	CpG marker (Ligthart)
cg08173263	Smoking	254	0.0190207	0.0127014	0.136973	0.0145858	1	CpG marker (Ahsan)
cg01519765	Smoking	254	0.010141	0.00677901	0.137386	0.0118797	1	CpG marker (Ahsan)
cg16411857	BMI	254	0.00182185	0.00122322	0.139098	0.00778271	>2	CpG marker (Ahsan)
cg05649922	Alcohol intake	254	-0.000882032	0.000593051	0.139678	0.0057797	1	CpG marker (Ahsan)
cg19821297	Total cholesterol	254	-0.00351077	0.00236203	0.139926	0.00701157	1	CpG marker (Ligthart)
cg12054453	Smoking	254	-0.0217741	0.0148067	0.144118	0.0111595	>2	CpG marker (Ahsan)
cg02828397	Smoking	254	-0.0127611	0.00869311	0.144821	0.00296523	1	CpG marker (Ahsan)
cg12011596	Smoking	254	-0.00443464	0.00302238	0.145009	0.0144055	1	CpG marker (Ahsan)
cg22749855	Alcohol intake	254	-0.000620553	0.000423042	0.145137	0.00647226	1	CpG marker (Ligthart)
cg24690709	Physical activity	254	-0.00200109	0.001367	0.145962	0.00766046	2	CpG marker (Ahsan)
cg06092948	Triglycerides	254	0.00122064	0.000838107	0.147999	0.00802558	1	CpG marker (Ahsan)
cg00812761	Alcohol intake	254	0.00120791	0.000831348	0.14896	0.00706923	1	CpG marker (Ligthart)
cg16936953	Physical activity	254	0.00544247	0.00374817	0.149215	0.00615886	2	CpG marker (Ahsan)
cg17501210	Alcohol intake	254	0.00114842	0.000792933	0.15025	0.00666115	1	CpG marker (Ligthart)
cg05529343	Glucose	254	0.0101547	0.00704551	0.152217	-0.000358161	1	CpG marker (Ahsan)
cg05649922	Total cholesterol	254	-0.00306314	0.00212642	0.152439	0.00478055	1	CpG marker (Ahsan)
cg04987734	Total cholesterol	254	-0.00445385	0.00309215	0.152478	0.00484397	1	CpG marker (Ligthart)
cg06690548	Snus use	254	-0.00685829	0.0047718	0.153385	0.0135646	1	CpG marker (Ligthart)
cg04987734	BMI	254	0.00131615	0.000916096	0.153495	0.00474903	1	CpG marker (Ligthart)
cg12269535	Triglycerides	254	0.0121422	0.00846485	0.154164	0.0072374	0	CpG marker (Ligthart)
cg05529343	Snus use	254	0.0364587	0.025466	0.154976	-0.000751844	1	CpG marker (Ahsan)
cg18302606	Physical activity	254	-0.00317356	0.00221818	0.155227	0.00542988	0	CpG marker (Ahsan)
cg23761815	Snus use	254	-0.0104551	0.00731601	0.155719	0.00627099	1	CpG marker (Ligthart)
cg16391678	Glucose	254	-0.00356742	0.00250222	0.156662	0.00152598	1	CpG marker (Ahsan)
cg10843276	Smoking	254	0.0172056	0.012146	0.159291	0.01577	1	CpG marker (Ahsan)
cg05529343	Physical activity	254	-0.00777405	0.00549665	0.159968	0.00599127	1	CpG marker (Ahsan)
cg21586223	Total cholesterol	254	-0.00454759	0.0032386	0.162959	0.00548422	1	CpG marker (Ahsan)
cg16411857	Physical activity	254	-0.00448888	0.00319845	0.163176	0.00361429	>2	CpG marker (Ahsan)
cg24690709	Blood pressure	254	0.000197038	0.000140884	0.16463	0.00567623	2	CpG marker (Ahsan)
cg22749855	Triglycerides	254	-0.00617641	0.00442002	0.164992	0.00663625	1	CpG marker (Ligthart)
cg05316065	Alcohol intake	254	-0.00158995	0.00113939	0.165571	0.00503203	1	CpG marker (Ligthart)
cg15693572	Smoking	254	0.0269827	0.0193546	0.165946	0.0133883	1	CpG marker (Ahsan)
cg01409343	Glucose	254	-0.0071711	0.00515644	0.166999	0.00400242	1	CpG marker (Ligthart)
cg22749855	Total cholesterol	254	-0.00210612	0.0015162	0.167493	0.00519762	1	CpG marker (Ligthart)
cg20722088	Physical activity	254	0.0024426	0.00175867	0.16755	0.00675099	2	CpG marker (Ahsan)
cg15310871	Snus use	254	-0.00820756	0.00591662	0.168085	0.00364981	1	CpG marker (Ligthart)
cg03957124	Total cholesterol	254	-0.00270473	0.00195753	0.169739	0.00220723	1	CpG marker (Ligthart)
cg12054453	BMI	254	-0.00200179	0.00145098	0.170361	0.0100861	>2	CpG marker (Ahsan)
cg09274963	Total cholesterol	254	-0.00246954	0.00179786	0.172237	0.00376061	2	CpG marker (Ahsan)
cg03753191	Blood pressure	254	0.000261537	0.000190735	0.172981	0.00657358	0	CpG marker (Ahsan)
cg12992827	Blood pressure	254	-0.000688836	0.000504326	0.17465	0.00874477	2	CpG marker (Ligthart)
cg22749855	Glucose	254	-0.0026591	0.00195551	0.176553	0.00429212	1	CpG marker (Ligthart)
cg18302606	Glucose	254	-0.00415147	0.0030633	0.178	0.00320867	0	CpG marker (Ahsan)
cg16411857	Triglycerides	254	-0.0139638	0.0103182	0.178612	0.00539548	>2	CpG marker (Ahsan)
cg21429551	Smoking	254	-0.0269093	0.0198895	0.178705	0.0148301	1	CpG marker (Ligthart)
cg01519765	Snus use	254	-0.00967536	0.00717369	0.180098	0.00584323	1	CpG marker (Ahsan)
cg10239319	Snus use	254	-0.0114561	0.00853938	0.182406	0.00891224	2	CpG marker (Ahsan)
cg01409343	Triglycerides	254	-0.0154366	0.0116212	0.186702	0.00630671	1	CpG marker (Ligthart)
cg01409343	Physical activity	254	-0.00484945	0.00365915	0.187701	0.00351705	1	CpG marker (Ligthart)
cg00159243	Triglycerides	254	-0.00814392	0.00615454	0.188381	0.0028226	1	CpG marker (Ligthart)
cg27050612	Alcohol intake	254	-0.000713063	0.000539189	0.188635	0.00407014	1	CpG marker (Ligthart)
cg05529343	Smoking	254	0.0288045	0.0219057	0.191126	0.00404659	1	CpG marker (Ahsan)
cg27184903	Physical activity	254	0.00250848	0.00191147	0.192023	0.00425515	2	CpG marker (Ligthart)
cg04987734	Glucose	254	0.00517282	0.00395899	0.193955	0.00531985	1	CpG marker (Ligthart)
cg21019522	Blood pressure	254	-0.000257537	0.000197284	0.194358	0.00409507	1	CpG marker (Ahsan)
cg09801824	Glucose	254	0.00268821	0.00207436	0.197597	0.00532221	>2	CpG marker (Ahsan)
cg08972170	Glucose	254	-0.00816317	0.00630485	0.198002	0.00421226	1	CpG marker (Ahsan)
cg13585930	Total cholesterol	254	-0.00500459	0.00387215	0.19879	0.00411073	1	CpG marker (Ligthart)
cg10239319	Physical activity	254	-0.0029776	0.00231302	0.200566	0.00463146	2	CpG marker (Ahsan)
cg20722088	Snus use	254	0.0086707	0.00673967	0.200869	0.00754052	2	CpG marker (Ahsan)
cg22749855	BMI	254	0.000564933	0.000441158	0.2029	0.0021849	1	CpG marker (Ligthart)
cg25325512	Alcohol intake	254	-0.00124375	0.000974053	0.204218	0.00502676	0	CpG marker (Ligthart)
cg02003183	Alcohol intake	254	0.00110212	0.000868875	0.207203	0.00575286	>2	CpG marker (Ligthart)
cg15721584	Blood pressure	254	-0.000648709	0.000511737	0.20748	0.00294642	1	CpG marker (Ligthart)
cg19769147	Total cholesterol	254	-0.00161646	0.00127825	0.208578	0.0038861	1	CpG marker (Ligthart)
cg03753191	Total cholesterol	254	-0.00255221	0.00202317	0.209685	0.00557044	0	CpG marker (Ahsan)
cg26077811	BMI	254	-0.000819591	0.000653935	0.212609	0.00358938	1	CpG marker (Ahsan)
cg24174557	Smoking	254	-0.0121012	0.00969677	0.214557	0.0164756	1	CpG marker (Ligthart)
cg21429551	Alcohol intake	254	-0.00208558	0.001687	0.218881	0.00697271	1	CpG marker (Ligthart)
cg27469606	Triglycerides	254	-0.00808447	0.00655089	0.219681	0.0026258	1	CpG marker (Ligthart)
cg02003183	Total cholesterol	254	-0.00380702	0.00308695	0.219993	0.00446289	>2	CpG marker (Ligthart)
cg25392060	Alcohol intake	254	-0.000825085	0.000669078	0.220028	0.00275989	1	CpG marker (Ligthart)
cg26470501	Blood pressure	254	-0.000257103	0.000208695	0.220477	0.00734068	0	CpG marker (Ligthart)
cg18608055	Smoking	254	-0.00697911	0.00566588	0.220523	0.00156667	1	CpG marker (Ligthart)
cg22148191	Snus use	254	0.00043738	0.000356289	0.222127	0.00565477	1	CpG marker (Ahsan)
cg00159243	Blood pressure	254	-0.000244503	0.000199423	0.222684	0.00367626	1	CpG marker (Ligthart)
cg04523589	Total cholesterol	254	-0.00226923	0.00185503	0.223722	0.00193251	2	CpG marker (Ligthart)
cg01059398	Blood pressure	254	-0.00049467	0.000404633	0.224012	0.00448374	1	CpG marker (Ligthart)
cg15310871	BMI	254	-0.000660213	0.000542344	0.225948	0.00202644	1	CpG marker (Ligthart)
cg06192883	Smoking	254	-0.00853405	0.0070165	0.226346	0.0033439	1	CpG marker (Ligthart)
cg13691961	Glucose	254	0.00586766	0.0048431	0.228168	0.00266403	1	CpG marker (Ahsan)
cg00867472	BMI	254	-0.000727279	0.00060324	0.230418	0.0020207	1	CpG marker (Ahsan)
cg05316065	Blood pressure	254	-0.000466799	0.000387532	0.230852	0.00375718	1	CpG marker (Ligthart)
cg05575921	Triglycerides	254	-0.0123268	0.0102811	0.233003	0.00128877	>2	CpG marker (Ligthart)
cg27637521	Alcohol intake	254	-0.000319058	0.000266769	0.234154	0.00506706	0	CpG marker (Ligthart)
cg02828397	Blood pressure	254	-0.000269815	0.000225936	0.234854	0.00164003	1	CpG marker (Ahsan)
cg14343652	Snus use	254	-0.00844601	0.00710844	0.237238	0.00602387	1	CpG marker (Ahsan)
cg10636246	Glucose	254	0.00620016	0.00522529	0.237844	0.00259096	1	CpG marker (Ligthart)
cg07725163	Physical activity	254	-0.00365725	0.00308651	0.238494	0.00274678	0	CpG marker (Ahsan)
cg19821297	BMI	254	-0.000860252	0.000726953	0.239084	0.00472383	1	CpG marker (Ligthart)
cg20995564	Alcohol intake	254	-0.00168014	0.00142799	0.241793	0.00483557	1	CpG marker (Ligthart)
cg16411857	Glucose	254	-0.00489818	0.00416683	0.242216	0.00239892	>2	CpG marker (Ahsan)
cg16411857	Alcohol intake	254	-0.00115928	0.000986826	0.242518	0.00366653	>2	CpG marker (Ahsan)
cg15310871	Triglycerides	254	0.00602836	0.00513512	0.242842	0.00702263	1	CpG marker (Ligthart)
cg02481950	Glucose	254	0.00349686	0.00299987	0.24616	0.00440987	1	CpG marker (Ligthart)
cg18942579	Total cholesterol	254	-0.00627451	0.00539968	0.247635	0.00465304	1	CpG marker (Ligthart)
cg12011596	Blood pressure	254	-0.000107305	9.25154e-05	0.248507	0.0049381	1	CpG marker (Ahsan)
cg13585930	Glucose	254	-0.00579313	0.00499829	0.248848	0.00324384	1	CpG marker (Ligthart)
cg12785694	Triglycerides	254	0.0105509	0.0091127	0.249335	0.00240465	>2	CpG marker (Ahsan)
cg00329615	Triglycerides	254	-0.0111976	0.00967358	0.24945	0.00185423	2	CpG marker (Ahsan)
cg20995564	Snus use	254	0.0176927	0.0153274	0.250783	0.0053523	1	CpG marker (Ligthart)
cg06690548	Glucose	254	0.00240554	0.00208969	0.252061	0.00491171	1	CpG marker (Ligthart)
cg26846781	BMI	254	0.000555215	0.000484809	0.254474	0.00139368	1	CpG marker (Ligthart)
cg18302606	Triglycerides	254	-0.00813322	0.00711215	0.255178	0.00409761	0	CpG marker (Ahsan)
cg04523589	Alcohol intake	254	-0.000591301	0.000518492	0.256479	0.001615	2	CpG marker (Ligthart)
cg26077811	Snus use	254	-0.0081803	0.0071754	0.256655	0.00190751	1	CpG marker (Ahsan)
cg00159243	Alcohol intake	254	-0.000673723	0.000591043	0.256702	0.00278658	1	CpG marker (Ligthart)
cg20995564	BMI	254	-0.0015855	0.00139323	0.257466	0.00453106	1	CpG marker (Ligthart)
cg10549018	Total cholesterol	254	-0.00384187	0.00338093	0.258178	0.00237233	1	CpG marker (Ahsan)
cg01059398	Physical activity	254	0.00447499	0.00394531	0.259046	0.00543914	1	CpG marker (Ligthart)
cg21429551	Physical activity	254	-0.00618737	0.00545891	0.259385	-0.00374773	1	CpG marker (Ligthart)
cg19570155	Alcohol intake	254	-0.000901126	0.000799654	0.262133	0.00294054	1	CpG marker (Ahsan)
cg02828397	BMI	254	0.00102286	0.000912098	0.264417	-0.00264782	1	CpG marker (Ahsan)
cg24690709	Smoking	254	0.00503857	0.00452113	0.26739	0.00783156	2	CpG marker (Ahsan)
cg07839457	Smoking	254	-0.0159824	0.0143504	0.267701	0.00825713	>2	CpG marker (Ahsan)
cg25392060	Triglycerides	254	-0.00775241	0.00699049	0.269747	0.00316667	1	CpG marker (Ligthart)
cg15551881	BMI	254	0.000785144	0.000710421	0.271368	0.00468219	1	CpG marker (Ligthart)
cg07725163	Triglycerides	254	0.010748	0.00976064	0.273128	0.002206	0	CpG marker (Ahsan)
cg17980786	Snus use	254	-0.01111	0.0101194	0.274566	0.0045742	1	CpG marker (Ligthart)
cg15551881	Alcohol intake	254	-0.000770278	0.000702746	0.275326	0.00436753	1	CpG marker (Ligthart)
cg04523589	Triglycerides	254	-0.00590137	0.00539605	0.276396	0.0026867	2	CpG marker (Ligthart)
cg09801824	Total cholesterol	254	-0.00172578	0.00157815	0.276441	0.00351786	>2	CpG marker (Ahsan)
cg16936953	BMI	254	-0.00140736	0.00129054	0.277743	0.00546929	2	CpG marker (Ahsan)
cg26682407	Triglycerides	254	0.00698928	0.00641028	0.27785	0.0035007	1	CpG marker (Ahsan)
cg16936953	Snus use	254	0.0152285	0.0140515	0.280756	0.00605609	2	CpG marker (Ahsan)
cg00329615	Snus use	254	-0.0120225	0.0110995	0.281026	0.00809694	2	CpG marker (Ahsan)
cg12269535	Glucose	254	0.00395353	0.00365034	0.281048	0.00177216	0	CpG marker (Ligthart)
cg10843276	BMI	254	0.00135533	0.00125455	0.282236	0.000451016	1	CpG marker (Ahsan)
cg26804423	Blood pressure	254	-0.000396461	0.000368312	0.28399	0.00481459	1	CpG marker (Ligthart)
cg20497205	Alcohol intake	254	0.000164232	0.000152597	0.284071	0.00373541	0	CpG marker (Ahsan)
cg08972170	Total cholesterol	254	-0.00528264	0.00492021	0.285222	0.00358571	1	CpG marker (Ahsan)
cg09128733	Triglycerides	254	0.00556934	0.00519475	0.285916	0.00255089	>2	CpG marker (Ahsan)
cg01519765	BMI	254	-0.000705803	0.000659219	0.286543	0.00266103	1	CpG marker (Ahsan)
cg05304729	Smoking	254	-0.00874879	0.00822225	0.289521	0.00430612	>2	CpG marker (Ahsan)
cg17980786	Smoking	254	0.0106069	0.0099775	0.289955	0.00517001	1	CpG marker (Ligthart)
cg26077811	Triglycerides	254	0.00681921	0.00646718	0.293895	0.00155561	1	CpG marker (Ahsan)
cg03957124	Snus use	254	0.00628576	0.00596149	0.293932	0.00159847	1	CpG marker (Ligthart)
cg04523589	Blood pressure	254	0.000184362	0.000175082	0.294547	0.000714859	2	CpG marker (Ligthart)
cg26846781	Physical activity	254	-0.00168334	0.0015991	0.294693	0.00183416	1	CpG marker (Ligthart)
cg10843276	Blood pressure	254	0.000339273	0.000323534	0.29654	0.00187	1	CpG marker (Ahsan)
cg22749855	Snus use	254	-0.00499108	0.00477621	0.29824	0.0103734	1	CpG marker (Ligthart)
cg27023597	Total cholesterol	254	-0.00567525	0.00544697	0.299639	0.0031038	1	CpG marker (Ligthart)
cg03128029	Total cholesterol	254	-0.00456081	0.00438007	0.299937	0.00287931	1	CpG marker (Ligthart)
cg02828397	Total cholesterol	254	-0.00253217	0.00243277	0.300124	0.00358551	1	CpG marker (Ahsan)
cg27023597	Snus use	254	0.0174402	0.0167749	0.300698	0.00491269	1	CpG marker (Ligthart)
cg01059398	Snus use	254	0.0143027	0.0137655	0.300995	0.00784469	1	CpG marker (Ligthart)
cg13585930	Snus use	254	-0.0128612	0.0123982	0.301771	0.00258453	1	CpG marker (Ligthart)
cg16936953	Triglycerides	254	0.0124535	0.0120683	0.304274	0.001334	2	CpG marker (Ahsan)
cg25392060	Glucose	254	0.00308921	0.0030117	0.307169	0.00159785	1	CpG marker (Ligthart)
cg08173263	BMI	254	0.00133211	0.00130584	0.309794	0.00522496	1	CpG marker (Ahsan)
cg19570155	Triglycerides	254	-0.00852595	0.00836318	0.310123	0.000200724	1	CpG marker (Ahsan)
cg02828397	Glucose	254	0.00292679	0.00287383	0.310613	0.00350949	1	CpG marker (Ahsan)
cg18181703	Smoking	254	-0.00816896	0.00808864	0.314631	0.00875061	1	CpG marker (Ligthart)
cg26804423	Triglycerides	254	0.011424	0.0113573	0.31659	0.00353642	1	CpG marker (Ligthart)
cg21019522	Glucose	254	0.00282768	0.00281686	0.317562	0.00242862	1	CpG marker (Ahsan)
cg21586223	Triglycerides	254	-0.00937108	0.00941466	0.321646	0.00270731	1	CpG marker (Ahsan)
cg27023597	BMI	254	0.00152507	0.00153971	0.323996	0.00193543	1	CpG marker (Ligthart)
cg03753191	Alcohol intake	254	0.000556216	0.000562417	0.324752	0.00343243	0	CpG marker (Ahsan)
cg03753191	Snus use	254	0.00588041	0.00595732	0.325689	0.0258599	0	CpG marker (Ahsan)
cg03636183	Triglycerides	254	-0.00946526	0.00960527	0.326485	0.00549595	2	CpG marker (Ahsan)
cg02650017	Glucose	254	-0.00103056	0.00104668	0.326885	0.00269534	1	CpG marker (Ligthart)
cg14200569	Physical activity	254	-0.00285879	0.00290472	0.327088	0.00392971	1	CpG marker (Ahsan)
cg27469606	Smoking	254	-0.00659428	0.00673909	0.329857	0.00175739	1	CpG marker (Ligthart)
cg18942579	BMI	254	-0.0015678	0.00160585	0.330945	0.00427589	1	CpG marker (Ligthart)
cg27184903	BMI	254	0.000593975	0.000608776	0.33125	0.00101652	2	CpG marker (Ligthart)
cg24174557	Blood pressure	254	0.000276654	0.000283607	0.331368	0.00288987	1	CpG marker (Ligthart)
cg15310871	Glucose	254	-0.00212916	0.00218723	0.332374	0.000849837	1	CpG marker (Ligthart)
cg22075924	Total cholesterol	254	0.00206827	0.00213503	0.334713	0.00314799	1	CpG marker (Ahsan)
cg00812761	Snus use	254	0.00894142	0.00923949	0.335223	0.00908592	1	CpG marker (Ligthart)
cg19769147	Blood pressure	254	0.000115546	0.000120263	0.338682	0.00215159	1	CpG marker (Ligthart)
cg27469606	Alcohol intake	254	0.000602416	0.000628521	0.339839	0.00185578	1	CpG marker (Ligthart)
cg06092948	BMI	254	-7.68842e-05	8.03163e-05	0.340423	0.00319469	1	CpG marker (Ahsan)
cg22075924	Blood pressure	254	-0.000191677	0.000201141	0.342615	0.00208478	1	CpG marker (Ahsan)
cg04523589	Smoking	254	0.00536653	0.00564357	0.343627	0.00404599	2	CpG marker (Ligthart)
cg24174557	Total cholesterol	254	0.0028661	0.00302291	0.345053	0.000111845	1	CpG marker (Ligthart)
cg27184903	Glucose	254	0.00256258	0.00270598	0.345623	0.0016303	2	CpG marker (Ligthart)
cg19769147	Physical activity	254	0.00110133	0.00117259	0.349581	0.00342214	1	CpG marker (Ligthart)
cg05316065	Triglycerides	254	-0.0111074	0.0118902	0.352175	0.00226524	1	CpG marker (Ligthart)
cg27637521	Glucose	254	-0.00110254	0.0011827	0.353173	-0.000340452	0	CpG marker (Ligthart)
cg01409343	Blood pressure	254	-0.000350683	0.000376259	0.353275	0.00191926	1	CpG marker (Ligthart)
cg09801824	Smoking	254	-0.00440367	0.00474429	0.355229	0.00337301	>2	CpG marker (Ahsan)
cg09128733	Alcohol intake	254	-0.000461357	0.000497936	0.356107	0.00145861	>2	CpG marker (Ahsan)
cg00159243	BMI	254	0.000550656	0.000596013	0.357457	0.0023768	1	CpG marker (Ligthart)
cg05575921	Alcohol intake	254	0.000911688	0.000987647	0.357892	0.0107298	>2	CpG marker (Ligthart)
cg05304729	Glucose	254	0.00347371	0.00376623	0.358287	0.00183611	>2	CpG marker (Ahsan)
cg01409343	BMI	254	-0.00106085	0.00115728	0.361216	0.00377918	1	CpG marker (Ligthart)
cg00867472	Smoking	254	0.00568604	0.00623321	0.363547	0.00278954	1	CpG marker (Ahsan)
cg26709300	Snus use	254	-0.00762435	0.00838038	0.364855	0.00296758	1	CpG marker (Ahsan)
cg16936953	Alcohol intake	254	-0.00104978	0.00115536	0.365451	0.0047697	2	CpG marker (Ahsan)
cg03128029	Triglycerides	254	-0.0115296	0.0127107	0.366263	0.00212062	1	CpG marker (Ligthart)
cg15310871	Physical activity	254	0.00145448	0.00160357	0.366291	0.00473816	1	CpG marker (Ligthart)
cg24690709	Alcohol intake	254	-0.00037871	0.000418963	0.367926	0.00236138	2	CpG marker (Ahsan)
cg08548559	Snus use	254	-0.00822167	0.00910361	0.368365	0.00108722	1	CpG marker (Ligthart)
cg24690709	Glucose	254	-0.00176847	0.0019675	0.370614	0.00272464	2	CpG marker (Ahsan)
cg05575921	Total cholesterol	254	-0.00310768	0.00346725	0.371968	-0.00451504	>2	CpG marker (Ligthart)
cg27050612	Blood pressure	254	-0.000164232	0.000183376	0.372337	0.00215368	1	CpG marker (Ligthart)
cg18608055	Physical activity	254	-0.0015113	0.00168985	0.373009	0.00119053	1	CpG marker (Ligthart)
cg00159243	Smoking	254	0.00569403	0.00637559	0.373653	0.00179952	1	CpG marker (Ligthart)
cg10843276	Triglycerides	254	-0.00917902	0.0103121	0.375257	0.00189302	1	CpG marker (Ahsan)
cg21429551	Triglycerides	254	0.0156852	0.0176649	0.376432	0.00358772	1	CpG marker (Ligthart)
cg15551881	Smoking	254	0.00671426	0.00759136	0.378277	0.00641154	1	CpG marker (Ligthart)
cg00851028	BMI	254	0.000598392	0.000678272	0.379477	0.00159287	0	CpG marker (Ligthart)
cg09182678	Alcohol intake	254	-0.000358357	0.000406296	0.379611	0.00269665	0	CpG marker (Ligthart)
cg12054453	Physical activity	254	0.00369822	0.00419823	0.38021	0.00556033	>2	CpG marker (Ahsan)
cg23761815	BMI	254	0.000589264	0.000672671	0.382837	0.00321661	1	CpG marker (Ligthart)
cg26805579	Blood pressure	254	0.000265902	0.000303567	0.382897	0.000345941	1	CpG marker (Ahsan)
cg27469606	Blood pressure	254	0.000187204	0.000214085	0.383702	0.000876005	1	CpG marker (Ligthart)
cg09128733	Snus use	254	-0.00676886	0.00775024	0.384295	0.00294146	>2	CpG marker (Ahsan)
cg22749855	Physical activity	254	-0.00121396	0.00139194	0.384952	0.00183323	1	CpG marker (Ligthart)
cg18663307	Triglycerides	254	-0.00710604	0.00815207	0.385196	0.00444717	1	CpG marker (Ligthart)
cg19769147	Snus use	254	-0.00372939	0.00428195	0.385608	0.00311532	1	CpG marker (Ligthart)
cg26846781	Smoking	254	0.00452378	0.00521046	0.387071	0.00193208	1	CpG marker (Ligthart)
cg26805579	Total cholesterol	254	0.00287283	0.00333485	0.39078	0.000653542	1	CpG marker (Ahsan)
cg12011596	Glucose	254	-0.00108788	0.00126727	0.39243	0.0030775	1	CpG marker (Ahsan)
cg02650017	Snus use	254	-0.00201973	0.00236566	0.395024	0.00672749	1	CpG marker (Ligthart)
cg02481950	Snus use	254	-0.00570524	0.00672588	0.398075	0.00401032	1	CpG marker (Ligthart)
cg18608055	BMI	254	-0.000453939	0.000536797	0.399492	0.00139912	1	CpG marker (Ligthart)
cg05649922	Triglycerides	254	-0.00523907	0.00620227	0.400031	0.00228159	1	CpG marker (Ahsan)
cg20995564	Smoking	254	-0.0127644	0.0151189	0.400259	0.00358647	1	CpG marker (Ligthart)
cg27050612	Total cholesterol	254	-0.00164559	0.00194921	0.40029	0.00159693	1	CpG marker (Ligthart)
cg15310871	Alcohol intake	254	-0.00041522	0.000492564	0.400992	0.000432097	1	CpG marker (Ligthart)
cg18181703	Triglycerides	254	-0.00600006	0.00712673	0.401586	0.00409062	1	CpG marker (Ligthart)
cg15020801	Alcohol intake	254	0.000571206	0.000682115	0.404102	0.00210614	0	CpG marker (Ligthart)
cg05316065	Smoking	254	-0.0101044	0.0120775	0.40452	0.00181964	1	CpG marker (Ligthart)
cg15310871	Total cholesterol	254	0.00145733	0.00175141	0.407083	0.00359824	1	CpG marker (Ligthart)
cg06690548	Blood pressure	254	0.000123044	0.000149215	0.4113	0.00256513	1	CpG marker (Ligthart)
cg02650017	Total cholesterol	254	-0.000646579	0.000785217	0.411962	0.00214706	1	CpG marker (Ligthart)
cg27184903	Smoking	254	0.00527066	0.00642836	0.413951	0.00253218	2	CpG marker (Ligthart)
cg15721584	Physical activity	254	-0.00408882	0.00499046	0.414295	0.00292014	1	CpG marker (Ligthart)
cg23761815	Glucose	254	-0.00242918	0.00297075	0.41522	0.000681344	1	CpG marker (Ligthart)
cg09274963	Alcohol intake	254	-0.000417577	0.000511862	0.416301	0.00171872	2	CpG marker (Ahsan)
cg02481950	Blood pressure	254	0.000173252	0.000212451	0.416476	0.00132169	1	CpG marker (Ligthart)
cg26846781	Triglycerides	254	-0.00412726	0.00506761	0.417076	0.00117019	1	CpG marker (Ligthart)
cg18181703	Total cholesterol	254	-0.00196034	0.00240918	0.417501	0.00120861	1	CpG marker (Ligthart)
cg12053291	Snus use	254	-0.00721198	0.00887225	0.417987	0.00426024	>2	CpG marker (Ligthart)
cg06192883	Total cholesterol	254	-0.00178508	0.00220555	0.41998	0.00130425	1	CpG marker (Ligthart)
cg27023597	Glucose	254	0.00576993	0.007156	0.42173	0.00162572	1	CpG marker (Ligthart)
cg06192883	Alcohol intake	254	-0.000497638	0.000620038	0.423866	0.0020543	1	CpG marker (Ligthart)
cg05529343	BMI	254	0.00185513	0.00231977	0.425516	0.00197381	1	CpG marker (Ahsan)
cg26077811	Blood pressure	254	-0.000166459	0.000208311	0.425887	-6.20971e-05	1	CpG marker (Ahsan)
cg03128029	Snus use	254	-0.0106389	0.013378	0.428118	0.00149947	1	CpG marker (Ligthart)
cg12054453	Alcohol intake	254	-0.00102646	0.00129116	0.428257	0.0041735	>2	CpG marker (Ahsan)
cg24690709	Total cholesterol	254	-0.00119271	0.00150296	0.429078	0.00186016	2	CpG marker (Ahsan)
cg26709300	Smoking	254	0.00619259	0.00781203	0.429571	0.00273992	1	CpG marker (Ahsan)
cg13691961	Physical activity	254	-0.00287032	0.00362864	0.430562	-0.00178978	1	CpG marker (Ahsan)
cg21429551	BMI	254	-0.00157062	0.00198658	0.430782	0.00306663	1	CpG marker (Ligthart)
cg10549018	Physical activity	254	-0.00245548	0.00310675	0.43094	-0.000742246	1	CpG marker (Ahsan)
cg12053291	Glucose	254	0.00263085	0.0033449	0.433177	0.000326764	>2	CpG marker (Ligthart)
cg15721584	Smoking	254	-0.0133178	0.0169714	0.434217	0.0056095	1	CpG marker (Ligthart)
cg02828397	Triglycerides	254	0.00558631	0.00722668	0.441101	0.000746139	1	CpG marker (Ahsan)
cg12269535	Total cholesterol	254	0.00222367	0.00289497	0.443994	0.00197138	0	CpG marker (Ligthart)
cg08548559	Blood pressure	254	0.000170616	0.000224757	0.449338	0.00241316	1	CpG marker (Ligthart)
cg05649922	Glucose	254	-0.00209779	0.00278628	0.453048	0.000797139	1	CpG marker (Ahsan)
cg08548559	Alcohol intake	254	-0.000513121	0.000681982	0.45335	0.00112075	1	CpG marker (Ligthart)
cg08548559	Smoking	254	-0.00615891	0.00819377	0.453779	0.0018018	1	CpG marker (Ligthart)
cg07573872	Triglycerides	254	0.00445866	0.00594118	0.454506	-0.000226879	0	CpG marker (Ligthart)
cg18663307	Blood pressure	254	0.000194623	0.000259545	0.454868	0.00206304	1	CpG marker (Ligthart)
cg00812761	Blood pressure	254	-0.000210557	0.00028152	0.456029	0.00249135	1	CpG marker (Ligthart)
cg21019522	Snus use	254	-0.00464801	0.00624876	0.45851	0.00141828	1	CpG marker (Ahsan)
cg06092948	Blood pressure	254	-2.03583e-05	2.73859e-05	0.458764	0.00318471	1	CpG marker (Ahsan)
cg09182678	BMI	254	-0.000306714	0.000412652	0.458818	0.00184025	0	CpG marker (Ligthart)
cg27469606	Glucose	254	0.00223415	0.00300663	0.458953	0.000761413	1	CpG marker (Ligthart)
cg20722088	Alcohol intake	254	0.000401958	0.000542697	0.460405	0.0030344	2	CpG marker (Ahsan)
cg00159243	Physical activity	254	-0.00143178	0.00194597	0.463369	0.000748073	1	CpG marker (Ligthart)
cg26709300	Alcohol intake	254	-0.000499227	0.000680567	0.464719	-3.29484e-05	1	CpG marker (Ahsan)
cg04987734	Blood pressure	254	0.000213597	0.000291925	0.465851	0.00176986	1	CpG marker (Ligthart)
cg10239319	Alcohol intake	254	-0.000520177	0.000711908	0.466461	0.000916539	2	CpG marker (Ahsan)
cg26470501	Total cholesterol	254	0.00162376	0.00222925	0.467857	0.00115329	0	CpG marker (Ligthart)
cg26805579	Smoking	254	0.0101106	0.013949	0.470018	0.00136393	1	CpG marker (Ahsan)
cg14343652	Physical activity	254	-0.00158426	0.00219205	0.471313	0.00111633	1	CpG marker (Ahsan)
cg06690548	Total cholesterol	254	0.00114577	0.00158617	0.471547	0.0022171	1	CpG marker (Ligthart)
cg10636246	Blood pressure	254	0.000285884	0.000396352	0.472197	0.00135746	1	CpG marker (Ligthart)
cg05575921	Glucose	254	-0.0029389	0.00407744	0.472513	0.00222916	>2	CpG marker (Ligthart)
cg15551881	Triglycerides	254	-0.00527497	0.00733027	0.473222	0.00196907	1	CpG marker (Ligthart)
cg10549018	BMI	254	0.000812351	0.00112914	0.473317	0.00141963	1	CpG marker (Ahsan)
cg21586223	Snus use	254	-0.00703379	0.00980276	0.474514	0.0016992	1	CpG marker (Ahsan)
cg15020801	Glucose	254	-0.00221782	0.00311227	0.477534	0.00127392	0	CpG marker (Ligthart)
cg15693572	Total cholesterol	254	-0.00368161	0.00516926	0.477776	0.0018303	1	CpG marker (Ahsan)
cg13691961	Alcohol intake	254	-0.000795627	0.00111862	0.478363	-0.00138387	1	CpG marker (Ahsan)
cg02734358	Blood pressure	254	-0.000340799	0.000479816	0.478975	0.00196289	0	CpG marker (Ligthart)
cg17980786	Total cholesterol	254	-0.00240883	0.00340056	0.480154	0.00173669	1	CpG marker (Ligthart)
cg26709300	Glucose	254	-0.00212337	0.00299876	0.480327	0.001561	1	CpG marker (Ahsan)
cg17980786	Physical activity	254	0.00219016	0.00311091	0.482841	0.00171553	1	CpG marker (Ligthart)
cg21586223	Blood pressure	254	-0.000215452	0.000306502	0.483516	0.0012358	1	CpG marker (Ahsan)
cg15721584	Snus use	254	-0.0124494	0.0177924	0.485538	0.0026914	1	CpG marker (Ligthart)
cg12054453	Blood pressure	254	-0.000299751	0.000430353	0.487506	0.00251232	>2	CpG marker (Ahsan)
cg21019522	Smoking	254	-0.00426678	0.00615164	0.48932	0.00180108	1	CpG marker (Ahsan)
cg10636246	BMI	254	-0.000920669	0.00132905	0.489864	0.00109588	1	CpG marker (Ligthart)
cg24174557	Alcohol intake	254	-0.000589721	0.000851327	0.489889	0.00185264	1	CpG marker (Ligthart)
cg15721584	Triglycerides	254	-0.011034	0.0159604	0.49075	0.00121852	1	CpG marker (Ligthart)
cg15693572	Alcohol intake	254	0.00101424	0.00146808	0.491045	-0.000109588	1	CpG marker (Ahsan)
cg26682407	BMI	254	-0.00043136	0.000624839	0.49135	0.00120266	1	CpG marker (Ahsan)
cg27050612	Glucose	254	-0.00176755	0.002596	0.49732	0.00111324	1	CpG marker (Ligthart)
cg02734358	Snus use	254	0.0109062	0.0161003	0.499528	0.0027697	0	CpG marker (Ligthart)
cg02003183	Snus use	254	-0.00713264	0.0106311	0.503629	0.00573551	>2	CpG marker (Ligthart)
cg12785694	Total cholesterol	254	-0.00209962	0.00313549	0.504435	0.000695557	>2	CpG marker (Ahsan)
cg00851028	Physical activity	254	-0.00149523	0.00224235	0.506227	0.00135439	0	CpG marker (Ligthart)
cg05649922	Blood pressure	254	-0.000133781	0.000200874	0.506747	0.00132129	1	CpG marker (Ahsan)
cg21586223	Physical activity	254	0.00197279	0.00297839	0.509062	0.00144689	1	CpG marker (Ahsan)
cg15721584	Total cholesterol	254	0.00359292	0.00545128	0.511151	0.00168556	1	CpG marker (Ligthart)
cg03753191	Triglycerides	254	-0.00385882	0.00586271	0.511726	0.00152383	0	CpG marker (Ahsan)
cg03957124	Physical activity	254	-0.00118235	0.00180231	0.513123	0.000486341	1	CpG marker (Ligthart)
cg09801824	Alcohol intake	254	0.000287936	0.00044123	0.515333	0.00163116	>2	CpG marker (Ahsan)
cg07839457	Blood pressure	254	0.00023235	0.000356495	0.515855	0.00116623	>2	CpG marker (Ahsan)
cg04523589	Glucose	254	0.00156726	0.00241846	0.518251	0.000974633	2	CpG marker (Ligthart)
cg05316065	Snus use	254	-0.0078934	0.0122565	0.520859	0.00270363	1	CpG marker (Ligthart)
cg15551881	Total cholesterol	254	-0.00162343	0.00252268	0.52116	0.00132114	1	CpG marker (Ligthart)
cg26682407	Alcohol intake	254	-0.000395034	0.000614221	0.521409	0.0016202	1	CpG marker (Ahsan)
cg27637521	Blood pressure	254	5.69162e-05	8.92119e-05	0.524749	0.000707511	0	CpG marker (Ligthart)
cg02734358	BMI	254	0.000935504	0.00146932	0.52558	0.00108296	0	CpG marker (Ligthart)
cg09128733	Blood pressure	254	0.000102816	0.000162137	0.527257	0.000874572	>2	CpG marker (Ahsan)
cg20722088	Triglycerides	254	-0.00358483	0.00567487	0.528835	0.00130979	2	CpG marker (Ahsan)
cg10636246	Alcohol intake	254	-0.000748181	0.00118965	0.530655	0.00165544	1	CpG marker (Ligthart)
cg07725163	Glucose	254	0.00281926	0.00451478	0.533568	0.000538776	0	CpG marker (Ahsan)
cg10239319	Smoking	254	0.00503108	0.00807667	0.534563	0.000582386	2	CpG marker (Ahsan)
cg07725163	Blood pressure	254	-0.000198147	0.000318712	0.535362	0.00067221	0	CpG marker (Ahsan)
cg08548559	Total cholesterol	254	-0.00149855	0.00241213	0.535659	0.000690115	1	CpG marker (Ligthart)
cg09182678	Triglycerides	254	0.00262677	0.00424614	0.537387	0.00132044	0	CpG marker (Ligthart)
cg15721584	Alcohol intake	254	0.000945823	0.00152949	0.537541	0.00116027	1	CpG marker (Ligthart)
cg12269535	Physical activity	254	-0.00163317	0.00265369	0.539484	0.000927	0	CpG marker (Ligthart)
cg08972170	Triglycerides	254	-0.00883367	0.0144035	0.540889	0.000748295	1	CpG marker (Ahsan)
cg13691961	Blood pressure	254	0.000227861	0.000371622	0.540987	0.000977336	1	CpG marker (Ahsan)
cg26470501	Triglycerides	254	-0.00402799	0.00657006	0.541032	0.00226015	0	CpG marker (Ligthart)
cg26709300	Blood pressure	254	-0.000138651	0.000226865	0.5423	0.00152049	1	CpG marker (Ahsan)
cg10239319	Triglycerides	254	0.00451319	0.00744075	0.545345	0.0014732	2	CpG marker (Ahsan)
cg12011596	Total cholesterol	254	0.000596201	0.00098467	0.546051	0.00170253	1	CpG marker (Ahsan)
cg08548559	BMI	254	0.000501592	0.000830991	0.547283	0.000268608	1	CpG marker (Ligthart)
cg00329615	Blood pressure	254	-0.000185554	0.000309783	0.550364	0.00278897	2	CpG marker (Ahsan)
cg13585930	Blood pressure	254	0.000218671	0.00036582	0.551178	0.000262491	1	CpG marker (Ligthart)
cg12053291	Blood pressure	254	-0.000149318	0.000249918	0.55137	0.00104335	>2	CpG marker (Ligthart)
cg14200569	Total cholesterol	254	-0.00188277	0.00316855	0.553541	0.00130808	1	CpG marker (Ahsan)
cg09128733	BMI	254	0.000414297	0.000699189	0.554643	0.000809374	>2	CpG marker (Ahsan)
cg12011596	Snus use	254	0.00185714	0.00314465	0.555977	0.0015659	1	CpG marker (Ahsan)
cg03753191	Smoking	254	0.00350446	0.00594961	0.556991	0.00366456	0	CpG marker (Ahsan)
cg03636183	Physical activity	254	0.00174426	0.00296495	0.55749	-0.000630027	2	CpG marker (Ahsan)
cg10549018	Blood pressure	254	0.00018633	0.000317101	0.557951	0.000781742	1	CpG marker (Ahsan)
cg26846781	Total cholesterol	254	-0.00102577	0.00174972	0.558857	0.000283042	1	CpG marker (Ligthart)
cg07573872	Physical activity	254	0.00107166	0.00183382	0.560104	-0.00109873	0	CpG marker (Ligthart)
cg27023597	Blood pressure	254	-0.000299945	0.000514846	0.561309	0.000587919	1	CpG marker (Ligthart)
cg06192883	Snus use	254	-0.00434849	0.00748177	0.562245	-0.00060767	1	CpG marker (Ligthart)
cg07573872	Blood pressure	254	0.00010816	0.000187088	0.564311	0.00206412	0	CpG marker (Ligthart)
cg03957124	Glucose	254	-0.00150064	0.00261229	0.566785	0.000314152	1	CpG marker (Ligthart)
cg13691961	Snus use	254	0.00809501	0.0140948	0.566878	0.0118252	1	CpG marker (Ahsan)
cg04523589	Physical activity	254	0.00097261	0.00170394	0.569249	-0.000329075	2	CpG marker (Ligthart)
cg18663307	Smoking	254	-0.00511723	0.00897151	0.569519	0.00191704	1	CpG marker (Ligthart)
cg20995564	Physical activity	254	-0.00267293	0.00471569	0.571943	0.00112726	1	CpG marker (Ligthart)
cg00329615	Alcohol intake	254	-0.000523908	0.000928156	0.57354	-0.00024063	2	CpG marker (Ahsan)
cg03753191	BMI	254	-0.000308606	0.000548265	0.574605	0.0011118	0	CpG marker (Ahsan)
cg02828397	Physical activity	254	0.00124359	0.00222274	0.576919	0.00143319	1	CpG marker (Ahsan)
cg26805579	Physical activity	254	0.00167505	0.00302428	0.580745	0.0003418	1	CpG marker (Ahsan)
cg24690709	Snus use	254	0.00247592	0.00447308	0.580994	0.0410658	2	CpG marker (Ahsan)
cg01409343	Snus use	254	-0.00703675	0.0127447	0.58194	0.000355899	1	CpG marker (Ligthart)
cg12785694	Glucose	254	0.00225567	0.00410585	0.58381	2.90618e-05	>2	CpG marker (Ahsan)
cg24690709	Triglycerides	254	-0.00238549	0.00437013	0.586218	0.000729776	2	CpG marker (Ahsan)
cg06092948	Total cholesterol	254	0.000158271	0.000290038	0.586337	0.000848643	1	CpG marker (Ahsan)
cg08173263	Total cholesterol	254	-0.00199303	0.0036617	0.587295	0.00107423	1	CpG marker (Ahsan)
cg19570155	Total cholesterol	254	0.00154843	0.00284554	0.587384	0.00161876	1	CpG marker (Ahsan)
cg22075924	Glucose	254	-0.00149133	0.00274101	0.58744	0.00100061	1	CpG marker (Ahsan)
cg26804423	Alcohol intake	254	0.000584457	0.00109232	0.593641	0.000938377	1	CpG marker (Ligthart)
cg06192883	Physical activity	254	-0.00108148	0.00202152	0.593694	-0.000508291	1	CpG marker (Ligthart)
cg09128733	Smoking	254	-0.00345782	0.00649277	0.595354	0.00512101	>2	CpG marker (Ahsan)
cg26709300	Total cholesterol	254	0.00128573	0.0024186	0.596028	0.000496455	1	CpG marker (Ahsan)
cg03128029	Physical activity	254	-0.00213518	0.00401878	0.596236	0.000402193	1	CpG marker (Ligthart)
cg15020801	Triglycerides	254	0.00378458	0.00712887	0.596525	0.00143864	0	CpG marker (Ligthart)
cg09274963	Snus use	254	-0.0041995	0.00791257	0.596633	0.00182686	2	CpG marker (Ahsan)
cg22749855	Smoking	254	0.00245482	0.0046593	0.599294	0.000899556	1	CpG marker (Ligthart)
cg12269535	Alcohol intake	254	0.000428717	0.000813754	0.599321	0.00137873	0	CpG marker (Ligthart)
cg18608055	Glucose	254	-0.00124983	0.0023833	0.601	0.000316107	1	CpG marker (Ligthart)
cg03636183	Total cholesterol	254	-0.00170042	0.0032444	0.601211	0.000238712	2	CpG marker (Ahsan)
cg03636183	Blood pressure	254	-0.000157796	0.000302154	0.602511	0.000383657	2	CpG marker (Ahsan)
cg00812761	Smoking	254	0.00469656	0.00902383	0.603734	0.00212435	1	CpG marker (Ligthart)
cg05304729	Blood pressure	254	0.000137334	0.000264478	0.604575	0.00058339	>2	CpG marker (Ahsan)
cg20995564	Glucose	254	0.00359141	0.0069337	0.605478	0.000941529	1	CpG marker (Ligthart)
cg02003183	Physical activity	254	0.00146656	0.0028335	0.605746	0.000833236	>2	CpG marker (Ligthart)
cg08972170	BMI	254	0.00074479	0.00144253	0.606621	0.00157581	1	CpG marker (Ahsan)
cg17980786	Triglycerides	254	-0.00505752	0.00983523	0.608081	0.000916116	1	CpG marker (Ligthart)
cg05649922	Physical activity	254	-0.00100468	0.00195492	0.60829	0.000262665	1	CpG marker (Ahsan)
cg09182678	Total cholesterol	254	-0.000745599	0.0014579	0.610036	0.000925844	0	CpG marker (Ligthart)
cg17501210	Glucose	254	-0.00174389	0.00343042	0.612174	0.000937042	1	CpG marker (Ligthart)
cg20722088	Glucose	254	-0.00120536	0.00237872	0.613317	0.000230252	2	CpG marker (Ahsan)
cg03128029	Blood pressure	254	-0.000208004	0.000413644	0.616027	0.000564634	1	CpG marker (Ligthart)
cg05316065	Physical activity	254	0.00189365	0.00376759	0.616196	0.00065745	1	CpG marker (Ligthart)
cg08173263	Glucose	254	-0.00219043	0.00436867	0.617051	5.48334e-06	1	CpG marker (Ahsan)
cg19769147	Alcohol intake	254	0.00018029	0.000360168	0.617629	0.00112827	1	CpG marker (Ligthart)
cg05316065	BMI	254	-0.000554961	0.00111296	0.618981	0.000645068	1	CpG marker (Ligthart)
cg27637521	Smoking	254	-0.0015116	0.00303362	0.619229	0.00133557	0	CpG marker (Ligthart)
cg00867472	Blood pressure	254	-9.18674e-05	0.0001849	0.620245	0.000297226	1	CpG marker (Ahsan)
cg09274963	Smoking	254	-0.00329954	0.00664712	0.620562	0.00385709	2	CpG marker (Ahsan)
cg16411857	Total cholesterol	254	-0.00173395	0.0034946	0.620716	0.000311871	>2	CpG marker (Ahsan)
cg26077811	Alcohol intake	254	-0.000307582	0.000620288	0.620932	0.00199525	1	CpG marker (Ahsan)
cg03636183	Alcohol intake	254	0.000454311	0.00091737	0.621381	0.00166437	2	CpG marker (Ahsan)
cg08548559	Triglycerides	254	-0.00351483	0.00713923	0.623427	0.00162402	1	CpG marker (Ligthart)
cg00867472	Total cholesterol	254	0.000968957	0.00196859	0.623509	0.000417649	1	CpG marker (Ahsan)
cg05304729	Alcohol intake	254	0.000382421	0.000778447	0.624178	0.000522226	>2	CpG marker (Ahsan)
cg09182678	Glucose	254	-0.000936455	0.00190639	0.624207	0.000946619	0	CpG marker (Ligthart)
cg00851028	Blood pressure	254	0.000113435	0.000231188	0.6246	0.000645373	0	CpG marker (Ligthart)
cg09128733	Glucose	254	-0.000990895	0.00203518	0.627268	0.000366536	>2	CpG marker (Ahsan)
cg18942579	Snus use	254	0.00854025	0.017557	0.627596	0.00315831	1	CpG marker (Ligthart)
cg13585930	Smoking	254	-0.00579432	0.0119237	0.627921	0.000564944	1	CpG marker (Ligthart)
cg20722088	Total cholesterol	254	-0.00091843	0.00192727	0.634591	0.000605733	2	CpG marker (Ahsan)
cg17501210	Physical activity	254	0.00123026	0.00258297	0.634768	0.000211613	1	CpG marker (Ligthart)
cg14200569	Snus use	254	0.00454488	0.00954601	0.634913	0.00123931	1	CpG marker (Ahsan)
cg25325512	Snus use	254	0.00568382	0.011943	0.635049	0.00340862	0	CpG marker (Ligthart)
cg12785694	Alcohol intake	254	-0.000416102	0.000874869	0.63525	0.000637418	>2	CpG marker (Ahsan)
cg25325512	Physical activity	254	0.00150939	0.00317859	0.635786	0.00127203	0	CpG marker (Ligthart)
cg07725163	BMI	254	-0.000437671	0.000922608	0.636117	0.000659377	0	CpG marker (Ahsan)
cg09274963	BMI	254	0.00033851	0.00071383	0.636236	0.000512106	2	CpG marker (Ahsan)
cg10636246	Total cholesterol	254	0.0019904	0.00422775	0.63868	0.000570049	1	CpG marker (Ligthart)
cg21019522	Total cholesterol	254	-0.000984147	0.00209785	0.639871	0.000532142	1	CpG marker (Ahsan)
cg02828397	Alcohol intake	254	0.000323035	0.000689857	0.640482	4.52796e-05	1	CpG marker (Ahsan)
cg14343652	Alcohol intake	254	0.000308689	0.000665689	0.64373	0.00046015	1	CpG marker (Ahsan)
cg26804423	Smoking	254	-0.00541358	0.0116775	0.643811	0.00862715	1	CpG marker (Ligthart)
cg04987734	Physical activity	254	-0.00131641	0.00284294	0.644208	0.000736127	1	CpG marker (Ligthart)
cg16391678	Blood pressure	254	-8.50345e-05	0.000184045	0.644932	0.000355704	1	CpG marker (Ahsan)
cg25392060	Smoking	254	-0.00348171	0.00754183	0.645194	0.00464131	1	CpG marker (Ligthart)
cg18302606	Smoking	254	-0.00351087	0.00763447	0.646469	0.00141206	0	CpG marker (Ahsan)
cg00812761	Triglycerides	254	-0.0039722	0.00871315	0.649331	0.000507565	1	CpG marker (Ligthart)
cg10239319	Total cholesterol	254	-0.00115347	0.0025332	0.649722	0.000322134	2	CpG marker (Ahsan)
cg03636183	BMI	254	0.000517141	0.00114282	0.651744	0.00189368	2	CpG marker (Ahsan)
cg00812761	Physical activity	254	0.0012376	0.00273943	0.652283	0.00134052	1	CpG marker (Ligthart)
cg12785694	BMI	254	-0.000399418	0.000885402	0.652749	0.000586274	>2	CpG marker (Ahsan)
cg08972170	Alcohol intake	254	0.0006199	0.00137977	0.654076	0.000893072	1	CpG marker (Ahsan)
cg27050612	Snus use	254	-0.00264454	0.00591506	0.655661	0.000829706	1	CpG marker (Ligthart)
cg18608055	Snus use	254	0.00262715	0.0058893	0.656379	0.000622843	1	CpG marker (Ligthart)
cg26682407	Smoking	254	0.00296769	0.00665647	0.656547	0.00220812	1	CpG marker (Ahsan)
cg10549018	Snus use	254	-0.00549575	0.0123364	0.656811	0.00286565	1	CpG marker (Ahsan)
cg12785694	Snus use	254	-0.00428187	0.00965121	0.658128	0.0074905	>2	CpG marker (Ahsan)
cg27023597	Smoking	254	-0.00728996	0.0164438	0.658356	0.00597314	1	CpG marker (Ligthart)
cg12053291	Triglycerides	254	0.00345959	0.0078082	0.658546	0.000654046	>2	CpG marker (Ligthart)
cg19769147	Glucose	254	0.000712245	0.00161316	0.659664	-0.000253332	1	CpG marker (Ligthart)
cg10549018	Smoking	254	-0.00497958	0.0112933	0.660084	0.00127713	1	CpG marker (Ahsan)
cg18942579	Smoking	254	-0.00740929	0.0168092	0.660187	0.00360157	1	CpG marker (Ligthart)
cg17980786	Glucose	254	0.0020131	0.0045765	0.660851	0.000670559	1	CpG marker (Ligthart)
cg22148191	Blood pressure	254	-4.96727e-06	1.13062e-05	0.661241	0.000719131	1	CpG marker (Ahsan)
cg04987734	Alcohol intake	254	0.000380574	0.000869518	0.662437	0.00082581	1	CpG marker (Ligthart)
cg26846781	Blood pressure	254	-7.05059e-05	0.000164788	0.669555	0.000527598	1	CpG marker (Ligthart)
cg14343652	Smoking	254	0.00300773	0.00703087	0.669598	0.0018363	1	CpG marker (Ahsan)
cg23761815	Blood pressure	254	-9.31144e-05	0.000217714	0.669676	0.000550843	1	CpG marker (Ligthart)
cg12054453	Triglycerides	254	-0.00575422	0.013506	0.670868	-7.42422e-05	>2	CpG marker (Ahsan)
cg26682407	Total cholesterol	254	-0.000936847	0.00220199	0.6713	0.000644262	1	CpG marker (Ahsan)
cg22148191	BMI	254	-1.37715e-05	3.23856e-05	0.671453	0.000671441	1	CpG marker (Ahsan)
cg26470501	Alcohol intake	254	0.000265626	0.00062848	0.673341	0.000716431	0	CpG marker (Ligthart)
cg22075924	Alcohol intake	254	0.000252248	0.000599557	0.674742	0.000724422	1	CpG marker (Ahsan)
cg06092948	Physical activity	254	-0.000111441	0.000265271	0.675194	-5.5626e-05	1	CpG marker (Ahsan)
cg05529343	Triglycerides	254	0.00749399	0.0179664	0.677375	0.000151758	1	CpG marker (Ahsan)
cg19769147	Triglycerides	254	-0.00155898	0.0037624	0.679384	0.000354928	1	CpG marker (Ligthart)
cg07725163	Alcohol intake	254	0.000388521	0.000939957	0.680128	0.000312081	0	CpG marker (Ahsan)
cg05316065	Total cholesterol	254	0.00170043	0.00411914	0.680514	0.000443654	1	CpG marker (Ligthart)
cg19821297	Snus use	254	0.00324875	0.00796426	0.6841	2.01522e-05	1	CpG marker (Ligthart)
cg00812761	Total cholesterol	254	-0.00122087	0.00299539	0.684337	0.000271928	1	CpG marker (Ligthart)
cg22148191	Smoking	254	0.00014278	0.000351438	0.68529	0.00662168	1	CpG marker (Ahsan)
cg12785694	Physical activity	254	-0.00115827	0.00287417	0.687702	0.000150568	>2	CpG marker (Ahsan)
cg23761815	Physical activity	254	0.000849418	0.0021182	0.689158	-0.000147279	1	CpG marker (Ligthart)
cg22075924	Triglycerides	254	-0.00250108	0.00625618	0.690062	0.000598938	1	CpG marker (Ahsan)
cg18663307	Glucose	254	0.00136457	0.00343665	0.692057	0.000701914	1	CpG marker (Ligthart)
cg05575921	BMI	254	0.000524704	0.001327	0.693269	-0.00364894	>2	CpG marker (Ligthart)
cg05316065	Glucose	254	-0.00218536	0.00554017	0.693974	0.000405106	1	CpG marker (Ligthart)
cg12011596	Physical activity	254	0.000354145	0.00090289	0.695611	0.000665533	1	CpG marker (Ahsan)
cg00329615	Glucose	254	-0.00161417	0.00411862	0.695843	0.000220198	2	CpG marker (Ahsan)
cg05529343	Blood pressure	254	-0.000220363	0.000562281	0.695851	0.0019844	1	CpG marker (Ahsan)
cg01519765	Glucose	254	-0.0010389	0.00265856	0.696685	0.000265659	1	CpG marker (Ahsan)
cg20995564	Total cholesterol	254	0.00198997	0.00515668	0.700282	0.000522882	1	CpG marker (Ligthart)
cg03128029	Smoking	254	-0.00498387	0.013063	0.703511	0.00120302	1	CpG marker (Ligthart)
cg15310871	Blood pressure	254	6.25138e-05	0.000164605	0.704809	0.00045358	1	CpG marker (Ligthart)
cg26709300	Physical activity	254	0.000840788	0.00221501	0.704953	-0.000735278	1	CpG marker (Ahsan)
cg20722088	Blood pressure	254	-6.85301e-05	0.000180708	0.705216	0.000880032	2	CpG marker (Ahsan)
cg21586223	Smoking	254	-0.00361426	0.00961518	0.707685	0.00678795	1	CpG marker (Ahsan)
cg00851028	Total cholesterol	254	-0.000920758	0.00245498	0.708309	0.000264626	0	CpG marker (Ligthart)
cg10636246	Triglycerides	254	-0.00454084	0.0124393	0.715752	9.63204e-05	1	CpG marker (Ligthart)
cg10843276	Physical activity	254	0.00116163	0.00318309	0.715828	-0.000705062	1	CpG marker (Ahsan)
cg19821297	Smoking	254	-0.00272053	0.00751168	0.717881	0.00220509	1	CpG marker (Ligthart)
cg16391678	Total cholesterol	254	0.000700287	0.00195579	0.720956	0.000130074	1	CpG marker (Ahsan)
cg17980786	Blood pressure	254	-0.000113405	0.000321035	0.72455	0.000432569	1	CpG marker (Ligthart)
cg19570155	BMI	254	0.00031785	0.000906772	0.726577	0.00184424	1	CpG marker (Ahsan)
cg06092948	Smoking	254	0.000302441	0.000863625	0.726824	0.0004285	1	CpG marker (Ahsan)
cg07573872	Alcohol intake	254	0.000198321	0.000568845	0.727999	0.00179393	0	CpG marker (Ligthart)
cg00867472	Triglycerides	254	-0.00199866	0.0057798	0.730124	0.000295488	1	CpG marker (Ahsan)
cg25325512	Total cholesterol	254	-0.00119469	0.00347192	0.731398	0.000910449	0	CpG marker (Ligthart)
cg06192883	Blood pressure	254	-7.03535e-05	0.00020733	0.734979	0.00028859	1	CpG marker (Ligthart)
cg02481950	Physical activity	254	-0.000696899	0.00205908	0.73564	0.000537628	1	CpG marker (Ligthart)
cg20497205	Total cholesterol	254	-0.000184877	0.000546959	0.735973	0.000278225	0	CpG marker (Ahsan)
cg04987734	Triglycerides	254	0.0030668	0.0090797	0.736156	-0.000194523	1	CpG marker (Ligthart)
cg21586223	Alcohol intake	254	-0.000305262	0.000905788	0.736722	0.0003717	1	CpG marker (Ahsan)
cg09274963	Physical activity	254	0.000553049	0.00164634	0.737538	0.000936385	2	CpG marker (Ahsan)
cg02003183	Blood pressure	254	9.7416e-05	0.000290284	0.737792	0.00110246	>2	CpG marker (Ligthart)
cg12992827	BMI	254	-0.000509885	0.00155076	0.742903	0.000495216	2	CpG marker (Ligthart)
cg17501210	Snus use	254	-0.00336514	0.0102458	0.743181	0.00835814	1	CpG marker (Ligthart)
cg00329615	Smoking	254	-0.00345444	0.0105386	0.743661	-0.00016081	2	CpG marker (Ahsan)
cg14343652	Total cholesterol	254	-0.000784963	0.00239826	0.744032	0.000229352	1	CpG marker (Ahsan)
cg12269535	Blood pressure	254	-8.90206e-05	0.000272362	0.744378	0.000424239	0	CpG marker (Ligthart)
cg23761815	Alcohol intake	254	-0.000210175	0.000647463	0.746063	1.80468e-06	1	CpG marker (Ligthart)
cg02734358	Glucose	254	-0.00213897	0.00661288	0.746938	0.0004311	0	CpG marker (Ligthart)
cg12011596	BMI	254	9.25089e-05	0.000286496	0.747354	0.000266809	1	CpG marker (Ahsan)
cg16936953	Glucose	254	-0.00164892	0.00511495	0.747756	-0.000102034	2	CpG marker (Ahsan)
cg17501210	Smoking	254	0.00302722	0.00939694	0.74792	0.00196925	1	CpG marker (Ligthart)
cg03128029	Glucose	254	-0.00187199	0.00581673	0.748166	0.00020317	1	CpG marker (Ligthart)
cg27050612	BMI	254	-0.000172442	0.000536735	0.748577	0.000221054	1	CpG marker (Ligthart)
cg22075924	Snus use	254	0.00221086	0.00690899	0.749556	2.67837e-05	1	CpG marker (Ahsan)
cg13691961	Total cholesterol	254	-0.00126924	0.00397311	0.749959	0.000245577	1	CpG marker (Ahsan)
cg19821297	Blood pressure	254	-7.09352e-05	0.000222907	0.750889	0.00113515	1	CpG marker (Ligthart)
cg01519765	Physical activity	254	-0.000618067	0.00194715	0.751499	-0.000189317	1	CpG marker (Ahsan)
cg10239319	BMI	254	0.000247341	0.000785282	0.75335	0.00138693	2	CpG marker (Ahsan)
cg20497205	Physical activity	254	0.00015767	0.000500644	0.753383	-3.24252e-05	0	CpG marker (Ahsan)
cg01519765	Total cholesterol	254	-0.00066874	0.00212606	0.753678	-0.000919793	1	CpG marker (Ahsan)
cg18608055	Alcohol intake	254	-0.00016244	0.000517283	0.754072	0.000287595	1	CpG marker (Ligthart)
cg25392060	Physical activity	254	-0.000686229	0.0021878	0.754347	0.000342626	1	CpG marker (Ligthart)
cg02650017	BMI	254	6.7287e-05	0.00021606	0.756035	0.00032715	1	CpG marker (Ligthart)
cg26846781	Alcohol intake	254	0.000151625	0.000487263	0.75623	0.000223866	1	CpG marker (Ligthart)
cg27184903	Total cholesterol	254	0.000652362	0.00209881	0.756497	0.000374932	2	CpG marker (Ligthart)
cg12992827	Smoking	254	-0.00509545	0.0164205	0.756881	0.000420787	2	CpG marker (Ligthart)
cg26470501	Glucose	254	-0.000852921	0.00275533	0.757461	0.000680339	0	CpG marker (Ligthart)
cg20497205	Glucose	254	-0.000218062	0.000707072	0.758335	0.000567755	0	CpG marker (Ahsan)
cg26805579	Triglycerides	254	-0.00306029	0.00993218	0.758549	0.00024329	1	CpG marker (Ahsan)
cg14200569	BMI	254	0.000266114	0.00086679	0.759386	0.000340391	1	CpG marker (Ahsan)
cg02481950	Total cholesterol	254	-0.000686106	0.00225068	0.761036	0.000426175	1	CpG marker (Ligthart)
cg19821297	Glucose	254	0.000903041	0.00298349	0.762681	-1.84207e-05	1	CpG marker (Ligthart)
cg03636183	Glucose	254	-0.00116904	0.00387738	0.763577	-0.000587964	2	CpG marker (Ahsan)
cg02734358	Triglycerides	254	0.00447994	0.0148903	0.764062	0.000275766	0	CpG marker (Ligthart)
cg27023597	Triglycerides	254	-0.00474696	0.0158938	0.765732	0.0004838	1	CpG marker (Ligthart)
cg06192883	Triglycerides	254	-0.00191657	0.0064855	0.768133	0.000456422	1	CpG marker (Ligthart)
cg08173263	Blood pressure	254	-0.000100591	0.000341353	0.768767	0.000801182	1	CpG marker (Ahsan)
cg05304729	Total cholesterol	254	-0.000824364	0.00280476	0.769352	0.000187052	>2	CpG marker (Ahsan)
cg21429551	Blood pressure	254	-0.000163542	0.000560508	0.770985	0.000825852	1	CpG marker (Ligthart)
cg07839457	Triglycerides	254	-0.00331609	0.0114922	0.773445	0.000883868	>2	CpG marker (Ahsan)
cg01409343	Smoking	254	-0.00349397	0.0122381	0.775771	0.000356027	1	CpG marker (Ligthart)
cg14343652	Glucose	254	0.0009076	0.00322571	0.778936	0.000169507	1	CpG marker (Ahsan)
cg25392060	Blood pressure	254	-6.31266e-05	0.00022441	0.778985	0.00057084	1	CpG marker (Ligthart)
cg03957124	Triglycerides	254	-0.00160314	0.00571713	0.779667	0.000131586	1	CpG marker (Ligthart)
cg27050612	Physical activity	254	-0.000497059	0.00178817	0.781534	0.000170833	1	CpG marker (Ligthart)
cg14200569	Smoking	254	-0.00259496	0.00936688	0.782246	0.00044793	1	CpG marker (Ahsan)
cg10843276	Alcohol intake	254	0.000272882	0.000986511	0.782574	0.00121333	1	CpG marker (Ahsan)
cg25325512	Smoking	254	-0.00308399	0.0111626	0.782824	0.00135918	0	CpG marker (Ligthart)
cg27184903	Blood pressure	254	5.45042e-05	0.000197775	0.78336	-0.000170387	2	CpG marker (Ligthart)
cg09274963	Glucose	254	-0.000576807	0.00209619	0.78368	5.17622e-05	2	CpG marker (Ahsan)
cg17501210	Triglycerides	254	-0.00228361	0.00833849	0.784681	0.000834302	1	CpG marker (Ligthart)
cg08173263	Alcohol intake	254	-0.000283605	0.00103772	0.785115	0.000842995	1	CpG marker (Ahsan)
cg17980786	BMI	254	0.000249889	0.000919441	0.786271	0.000255129	1	CpG marker (Ligthart)
cg14200569	Triglycerides	254	0.00246312	0.00919072	0.789179	0.000257811	1	CpG marker (Ahsan)
cg12269535	Snus use	254	-0.00255805	0.00964167	0.791248	0.000433236	0	CpG marker (Ligthart)
cg12992827	Alcohol intake	254	-0.000397419	0.0015061	0.79235	0.000324653	2	CpG marker (Ligthart)
cg03957124	Blood pressure	254	4.84827e-05	0.000185958	0.794776	8.1511e-05	1	CpG marker (Ligthart)
cg27469606	Snus use	254	-0.00177991	0.00684992	0.795453	0.00259776	1	CpG marker (Ligthart)
cg02734358	Physical activity	254	0.00120838	0.00467552	0.796523	0.000656448	0	CpG marker (Ligthart)
cg12053291	Smoking	254	0.00215143	0.0084025	0.798369	0.000258331	>2	CpG marker (Ligthart)
cg10239319	Glucose	254	0.00081049	0.00316841	0.798559	-6.51612e-05	2	CpG marker (Ahsan)
cg21019522	Alcohol intake	254	-0.000144964	0.000582629	0.803951	0.000149791	1	CpG marker (Ahsan)
cg02650017	Alcohol intake	254	-5.43573e-05	0.000219071	0.804479	0.000221571	1	CpG marker (Ligthart)
cg01519765	Blood pressure	254	4.80865e-05	0.000199589	0.81004	5.71403e-05	1	CpG marker (Ahsan)
cg12992827	Physical activity	254	0.00118505	0.00493218	0.81055	0.00040152	2	CpG marker (Ligthart)
cg09801824	Triglycerides	254	-0.00109432	0.00459947	0.812364	9.17318e-05	>2	CpG marker (Ahsan)
cg12992827	Triglycerides	254	-0.00373739	0.0157097	0.812379	-5.32313e-06	2	CpG marker (Ligthart)
cg12053291	Total cholesterol	254	-0.000627003	0.00266192	0.814204	-0.000191174	>2	CpG marker (Ligthart)
cg20995564	Blood pressure	254	-0.000113598	0.000486537	0.815801	0.000191485	1	CpG marker (Ligthart)
cg18181703	Snus use	254	-0.00207856	0.00891027	0.815965	0.00152539	1	CpG marker (Ligthart)
cg05304729	Triglycerides	254	-0.00188737	0.00810858	0.81636	0.000117327	>2	CpG marker (Ahsan)
cg00851028	Snus use	254	0.00174167	0.00748618	0.81645	0.0019789	0	CpG marker (Ligthart)
cg20497205	Triglycerides	254	0.000368933	0.00159523	0.817514	0.000105363	0	CpG marker (Ahsan)
cg15693572	Snus use	254	0.00539271	0.0233492	0.81776	0.00183008	1	CpG marker (Ahsan)
cg13585930	Triglycerides	254	0.00261911	0.0113549	0.81799	0.000271004	1	CpG marker (Ligthart)
cg21019522	Physical activity	254	0.000439618	0.00191981	0.819283	0.000126881	1	CpG marker (Ahsan)
cg21019522	Triglycerides	254	-0.00138347	0.00606662	0.820016	0.000125837	1	CpG marker (Ahsan)
cg09801824	Physical activity	254	0.000330187	0.00144914	0.820167	0.000274284	>2	CpG marker (Ahsan)
cg18942579	Triglycerides	254	-0.00357486	0.0158504	0.821961	0.00024193	1	CpG marker (Ligthart)
cg12053291	Alcohol intake	254	-0.000168509	0.000747909	0.822141	-0.000116046	>2	CpG marker (Ligthart)
cg26805579	Snus use	254	0.0043242	0.0193581	0.82364	-0.000329334	1	CpG marker (Ahsan)
cg27637521	Triglycerides	254	0.000623003	0.00279601	0.824072	9.18634e-05	0	CpG marker (Ligthart)
cg27469606	Physical activity	254	-0.000459298	0.00207755	0.825425	8.10357e-05	1	CpG marker (Ligthart)
cg12269535	BMI	254	-0.000189443	0.00087824	0.829595	0.000425563	0	CpG marker (Ligthart)
cg21429551	Total cholesterol	254	-0.00128717	0.00599265	0.83031	-8.58371e-05	1	CpG marker (Ligthart)
cg08972170	Snus use	254	-0.00337828	0.0157922	0.830992	0.00129542	1	CpG marker (Ahsan)
cg03128029	BMI	254	0.000259321	0.00121468	0.83132	0.000113143	1	CpG marker (Ligthart)
cg15693572	Triglycerides	254	0.00328347	0.0153834	0.83136	0.000567637	1	CpG marker (Ahsan)
cg27637521	Snus use	254	-0.000688701	0.00323794	0.831943	-0.000135077	0	CpG marker (Ligthart)
cg18302606	Blood pressure	254	-4.81374e-05	0.000228741	0.833693	0.000210527	0	CpG marker (Ahsan)
cg00867472	Glucose	254	0.000513021	0.00247687	0.836279	0.00042519	1	CpG marker (Ahsan)
cg12054453	Glucose	254	0.00116946	0.0056963	0.837699	0.000382969	>2	CpG marker (Ahsan)
cg19821297	Triglycerides	254	0.00141868	0.00696754	0.839016	3.19946e-05	1	CpG marker (Ligthart)
cg00159243	Total cholesterol	254	0.000422945	0.00212461	0.84256	6.22495e-05	1	CpG marker (Ligthart)
cg25325512	BMI	254	0.000213807	0.00109154	0.845049	0.000968731	0	CpG marker (Ligthart)
cg10549018	Alcohol intake	254	0.000187349	0.000959077	0.845469	4.8117e-05	1	CpG marker (Ahsan)
cg13691961	Smoking	254	0.00249323	0.013097	0.849355	0.000427865	1	CpG marker (Ahsan)
cg26846781	Glucose	254	0.000437034	0.00231546	0.850625	7.14948e-05	1	CpG marker (Ligthart)
cg08173263	Triglycerides	254	0.00203605	0.010862	0.85164	0.00013388	1	CpG marker (Ahsan)
cg06192883	Glucose	254	0.000518453	0.00276818	0.851763	0.000363187	1	CpG marker (Ligthart)
cg02734358	Total cholesterol	254	-0.000953256	0.00510581	0.852225	0.000210998	0	CpG marker (Ligthart)
cg16391678	Alcohol intake	254	0.000102138	0.000547752	0.852406	0.000103509	1	CpG marker (Ahsan)
cg18302606	Alcohol intake	254	-0.000125593	0.000683244	0.854479	3.99034e-06	0	CpG marker (Ahsan)
cg16391678	BMI	254	-0.000104259	0.00057086	0.855403	0.000246961	1	CpG marker (Ahsan)
cg01059398	Triglycerides	254	-0.00224786	0.0126155	0.858894	0.00013625	1	CpG marker (Ligthart)
cg15551881	Physical activity	254	-0.000411819	0.00231326	0.859016	8.96019e-05	1	CpG marker (Ligthart)
cg26077811	Glucose	254	-0.000500997	0.00283417	0.859999	0.000498777	1	CpG marker (Ahsan)
cg09801824	Snus use	254	-0.000850406	0.00484851	0.86108	0.0065019	>2	CpG marker (Ahsan)
cg27637521	Physical activity	254	-0.000152292	0.000871407	0.861572	-0.00016912	0	CpG marker (Ligthart)
cg24174557	Snus use	254	0.00180754	0.010346	0.861619	0.00591582	1	CpG marker (Ligthart)
cg18608055	Triglycerides	254	-0.000933773	0.00539769	0.86296	0.000208767	1	CpG marker (Ligthart)
cg18942579	Glucose	254	0.00118689	0.00691022	0.863929	0.000181974	1	CpG marker (Ligthart)
cg13691961	Triglycerides	254	0.0020089	0.0117198	0.864202	6.84524e-06	1	CpG marker (Ahsan)
cg05649922	Smoking	254	0.00110244	0.00644976	0.864578	0.00517211	1	CpG marker (Ahsan)
cg12054453	Total cholesterol	254	-0.000782745	0.00459107	0.864922	2.79007e-05	>2	CpG marker (Ahsan)
cg19769147	BMI	254	6.67522e-05	0.000392052	0.8651	0.000275608	1	CpG marker (Ligthart)
cg16936953	Total cholesterol	254	0.000678611	0.00411177	0.869202	-0.000106807	2	CpG marker (Ahsan)
cg07839457	Total cholesterol	254	-0.00062903	0.00386695	0.871065	-0.000277126	>2	CpG marker (Ahsan)
cg26682407	Glucose	254	0.000467191	0.00287853	0.871353	0.000102227	1	CpG marker (Ahsan)
cg10239319	Blood pressure	254	3.81784e-05	0.000237865	0.872765	-0.00028131	2	CpG marker (Ahsan)
cg20995564	Triglycerides	254	0.00233821	0.0149108	0.875668	8.63849e-05	1	CpG marker (Ligthart)
cg26682407	Snus use	254	-0.0010543	0.00687982	0.878476	0.000499667	1	CpG marker (Ahsan)
cg19570155	Snus use	254	0.00151829	0.00993318	0.878787	0.000360473	1	CpG marker (Ahsan)
cg19769147	Smoking	254	-0.000614968	0.00405439	0.879703	0.00503238	1	CpG marker (Ligthart)
cg12785694	Smoking	254	0.00143075	0.00944913	0.879911	0.00148923	>2	CpG marker (Ahsan)
cg08173263	Snus use	254	0.00212013	0.014338	0.882708	0.0010244	1	CpG marker (Ahsan)
cg14200569	Glucose	254	-0.000617352	0.00423769	0.884428	9.20465e-05	1	CpG marker (Ahsan)
cg12011596	Alcohol intake	254	-4.00609e-05	0.000275916	0.884813	4.57374e-05	1	CpG marker (Ahsan)
cg15693572	BMI	254	0.00030355	0.00209952	0.885293	0.000555042	1	CpG marker (Ahsan)
cg01059398	Total cholesterol	254	0.000607462	0.00431816	0.888372	-3.66577e-05	1	CpG marker (Ligthart)
cg03753191	Glucose	254	-0.000383174	0.00272997	0.888622	6.94151e-05	0	CpG marker (Ahsan)
cg00851028	Triglycerides	254	-0.000998739	0.00711871	0.88867	9.768e-05	0	CpG marker (Ligthart)
cg21429551	Glucose	254	0.000987829	0.00730545	0.892676	-1.30528e-05	1	CpG marker (Ligthart)
cg02650017	Triglycerides	254	-0.000306786	0.00228212	0.893297	5.15521e-05	1	CpG marker (Ligthart)
cg05304729	Snus use	254	0.00111521	0.00835489	0.894049	0.000918241	>2	CpG marker (Ahsan)
cg26077811	Physical activity	254	-0.000269619	0.00202987	0.894563	3.34205e-05	1	CpG marker (Ahsan)
cg19570155	Smoking	254	0.00122454	0.00922381	0.894615	0.000122394	1	CpG marker (Ahsan)
cg06092948	Alcohol intake	254	-1.05244e-05	8.08457e-05	0.896652	8.7081e-05	1	CpG marker (Ahsan)
cg18608055	Total cholesterol	254	0.000235788	0.00184955	0.89878	-2.09938e-05	1	CpG marker (Ligthart)
cg01519765	Alcohol intake	254	-7.53334e-05	0.000598059	0.899981	-0.00011692	1	CpG marker (Ahsan)
cg26804423	Glucose	254	0.000636476	0.0051965	0.902731	3.8266e-05	1	CpG marker (Ligthart)
cg20497205	BMI	254	1.93401e-05	0.000157909	0.902734	-0.000108957	0	CpG marker (Ahsan)
cg00159243	Glucose	254	-0.000335693	0.00279197	0.904507	-9.24814e-06	1	CpG marker (Ligthart)
cg15551881	Glucose	254	0.000396174	0.00331355	0.905039	0.000197615	1	CpG marker (Ligthart)
cg09182678	Physical activity	254	0.000159659	0.00133563	0.905057	0.000246429	0	CpG marker (Ligthart)
cg27184903	Triglycerides	254	0.000729335	0.00613011	0.905502	-3.61649e-05	2	CpG marker (Ligthart)
cg06690548	Physical activity	254	0.000169554	0.00144952	0.907086	7.9217e-05	1	CpG marker (Ligthart)
cg02481950	Triglycerides	254	-0.000757924	0.00651701	0.907618	0.000189687	1	CpG marker (Ligthart)
cg27050612	Triglycerides	254	0.000654886	0.00566209	0.908123	5.51731e-05	1	CpG marker (Ligthart)
cg18663307	Physical activity	254	0.000289647	0.00253874	0.909365	-3.54087e-05	1	CpG marker (Ligthart)
cg03957124	Smoking	254	-0.000663265	0.00586031	0.910084	0.00129058	1	CpG marker (Ligthart)
cg02650017	Smoking	254	-0.000257761	0.00233105	0.912143	0.0033433	1	CpG marker (Ligthart)
cg05529343	Total cholesterol	254	-0.000652806	0.0060621	0.914432	0.000278172	1	CpG marker (Ahsan)
cg18181703	Glucose	254	-0.000310915	0.00292662	0.915579	3.32653e-05	1	CpG marker (Ligthart)
cg02481950	Alcohol intake	254	6.63406e-05	0.000626047	0.915793	4.63917e-05	1	CpG marker (Ligthart)
cg26804423	Snus use	254	0.00125982	0.0119495	0.916221	0.00294626	1	CpG marker (Ligthart)
cg09128733	Physical activity	254	0.000168129	0.00160083	0.916538	0.000319799	>2	CpG marker (Ahsan)
cg00812761	Glucose	254	-0.000400825	0.00391753	0.918684	-7.62964e-05	1	CpG marker (Ligthart)
cg07573872	Total cholesterol	254	0.000202646	0.00200925	0.91984	-0.000266677	0	CpG marker (Ligthart)
cg20497205	Smoking	254	0.000167872	0.00167021	0.920113	0.00344296	0	CpG marker (Ahsan)
cg01059398	Glucose	254	0.000554872	0.00554873	0.920519	5.10005e-05	1	CpG marker (Ligthart)
cg01059398	BMI	254	0.000125631	0.00126142	0.920838	1.69915e-05	1	CpG marker (Ligthart)
cg14200569	Blood pressure	254	2.93391e-05	0.000299368	0.9221	4.56202e-05	1	CpG marker (Ahsan)
cg09182678	Blood pressure	254	-1.31274e-05	0.000137456	0.924082	0.000205883	0	CpG marker (Ligthart)
cg12992827	Total cholesterol	254	0.000511984	0.00538624	0.924437	0.000106886	2	CpG marker (Ligthart)
cg19570155	Blood pressure	254	-2.49788e-05	0.000266773	0.925564	0.000142347	1	CpG marker (Ahsan)
cg09801824	Blood pressure	254	-1.39131e-05	0.000149188	0.92586	-2.07318e-07	>2	CpG marker (Ahsan)
cg25325512	Blood pressure	254	-3.03486e-05	0.000325679	0.925918	5.73079e-05	0	CpG marker (Ligthart)
cg22148191	Glucose	254	-1.50093e-05	0.000161261	0.926006	3.23004e-05	1	CpG marker (Ahsan)
cg00851028	Alcohol intake	254	6.28173e-05	0.000683231	0.926904	1.64331e-05	0	CpG marker (Ligthart)
cg18942579	Physical activity	254	0.000441202	0.00496154	0.929297	0.000212057	1	CpG marker (Ligthart)
cg20497205	Blood pressure	254	-4.45774e-06	5.15043e-05	0.931179	6.14064e-05	0	CpG marker (Ahsan)
cg07725163	Smoking	254	0.000862493	0.00997361	0.931236	0.000401483	0	CpG marker (Ahsan)
cg26805579	Glucose	254	-0.000319603	0.00375771	0.932367	-5.91402e-05	1	CpG marker (Ahsan)
cg27637521	Total cholesterol	254	8.07457e-05	0.00095152	0.932521	1.36149e-05	0	CpG marker (Ligthart)
cg21586223	Glucose	254	-0.000365865	0.00434951	0.93311	7.54573e-05	1	CpG marker (Ahsan)
cg07573872	Snus use	254	0.000653856	0.00781079	0.933432	-0.000210729	0	CpG marker (Ligthart)
cg26709300	Triglycerides	254	0.0005883	0.00712228	0.934313	-0.000133767	1	CpG marker (Ahsan)
cg01519765	Triglycerides	254	-0.000502043	0.00624874	0.936104	-0.000193878	1	CpG marker (Ahsan)
cg17980786	Alcohol intake	254	7.54814e-05	0.00094509	0.936482	2.21232e-05	1	CpG marker (Ligthart)
cg00867472	Physical activity	254	0.000139185	0.00180392	0.938633	2.56648e-05	1	CpG marker (Ahsan)
cg15721584	Glucose	254	0.000512458	0.00694979	0.941348	-0.000194186	1	CpG marker (Ligthart)
cg08972170	Physical activity	254	-0.000327704	0.00451663	0.942286	-2.8285e-05	1	CpG marker (Ahsan)
cg12992827	Glucose	254	0.000499925	0.00697482	0.942984	9.74465e-05	2	CpG marker (Ligthart)
cg17501210	Blood pressure	254	-1.82726e-05	0.000263885	0.944915	8.50285e-05	1	CpG marker (Ligthart)
cg25325512	Glucose	254	0.00028434	0.0043176	0.947607	0.000186458	0	CpG marker (Ligthart)
cg15020801	Snus use	254	-0.000481926	0.00791455	0.951553	0.000689891	0	CpG marker (Ligthart)
cg07725163	Total cholesterol	254	-0.000191127	0.00338136	0.955023	5.05166e-06	0	CpG marker (Ahsan)
cg00867472	Snus use	254	-0.000361485	0.00659823	0.956406	0.00231184	1	CpG marker (Ahsan)
cg07573872	BMI	254	-3.57268e-05	0.000711525	0.96004	0.000257444	0	CpG marker (Ligthart)
cg15693572	Blood pressure	254	-2.37684e-05	0.000477827	0.960414	0.000252923	1	CpG marker (Ahsan)
cg10636246	Snus use	254	0.000689146	0.0145759	0.962373	0.000467779	1	CpG marker (Ligthart)
cg16411857	Blood pressure	254	1.49991e-05	0.000325999	0.963382	2.2203e-05	>2	CpG marker (Ahsan)
cg19821297	Physical activity	254	9.61583e-05	0.00217401	0.964797	-1.92531e-05	1	CpG marker (Ligthart)
cg14343652	Blood pressure	254	-9.94296e-06	0.000226283	0.965028	4.13539e-06	1	CpG marker (Ahsan)
cg18302606	Total cholesterol	254	-0.000105415	0.00243379	0.965527	-3.46491e-05	0	CpG marker (Ahsan)
cg21429551	Snus use	254	-0.000935173	0.0217591	0.965794	0.00181229	1	CpG marker (Ligthart)
cg04523589	BMI	254	-2.17157e-05	0.000531271	0.967466	-2.88153e-06	2	CpG marker (Ligthart)
cg27637521	BMI	254	-1.20274e-05	0.000295025	0.967551	-1.15088e-05	0	CpG marker (Ligthart)
cg09274963	Blood pressure	254	6.72363e-06	0.000166669	0.967891	2.06223e-05	2	CpG marker (Ahsan)
cg22148191	Triglycerides	254	-1.39425e-05	0.000346618	0.967984	6.03303e-06	1	CpG marker (Ahsan)
cg02650017	Physical activity	254	-2.79791e-05	0.000720923	0.969109	-9.63535e-06	1	CpG marker (Ligthart)
cg10549018	Triglycerides	254	0.000379944	0.0100335	0.969859	1.97811e-05	1	CpG marker (Ahsan)
cg12011596	Triglycerides	254	-0.00010763	0.00287871	0.97024	1.05626e-05	1	CpG marker (Ahsan)
cg06092948	Snus use	254	-3.29929e-05	0.00088302	0.97026	0.00375539	1	CpG marker (Ahsan)
cg02003183	BMI	254	3.34287e-05	0.000977868	0.972788	-6.95438e-05	>2	CpG marker (Ligthart)
cg00867472	Alcohol intake	254	-1.52026e-05	0.000553521	0.978136	-6.6066e-05	1	CpG marker (Ahsan)
cg05575921	Blood pressure	254	-8.71437e-06	0.000322427	0.978485	8.34358e-05	>2	CpG marker (Ligthart)
cg26470501	Snus use	254	0.000202045	0.00782215	0.979438	0.00698831	0	CpG marker (Ligthart)
cg26682407	Blood pressure	254	4.57955e-06	0.000207749	0.982451	-2.23669e-05	1	CpG marker (Ahsan)
cg22749855	Blood pressure	254	-2.84574e-06	0.000143354	0.984197	-2.03153e-06	1	CpG marker (Ligthart)
cg12053291	Physical activity	254	-4.66537e-05	0.00243833	0.984768	3.42369e-05	>2	CpG marker (Ligthart)
cg26804423	Total cholesterol	254	7.36292e-05	0.00392412	0.985062	2.37737e-05	1	CpG marker (Ligthart)
cg17501210	Total cholesterol	254	-4.1895e-05	0.0028233	0.988186	1.26776e-05	1	CpG marker (Ligthart)
cg25325512	Triglycerides	254	0.000118216	0.0102148	0.990786	1.23301e-05	0	CpG marker (Ligthart)
cg10549018	Glucose	254	-4.26965e-05	0.00413931	0.991788	-7.58246e-06	1	CpG marker (Ahsan)
cg06690548	Smoking	254	3.04649e-05	0.00471177	0.994852	0.0426859	1	CpG marker (Ligthart)
cg20722088	Smoking	254	3.80701e-05	0.00625787	0.995157	0.00578145	2	CpG marker (Ahsan)
cg18181703	Alcohol intake	254	-2.40161e-06	0.000681699	0.997195	-4.70689e-06	1	CpG marker (Ligthart)
cg10843276	Total cholesterol	254	-7.14854e-06	0.00348402	0.998366	-3.85268e-06	1	CpG marker (Ahsan)
cg05575921	Snus use	254	2.60708e-05	0.0146357	0.998582	0.00365862	>2	CpG marker (Ligthart)
cg26077811	Total cholesterol	254	2.14459e-06	0.00221625	0.99923	-9.48203e-07	1	CpG marker (Ahsan)

## Sheet: SupTab5
Supplementary Table 5. Proteins included in Proseek Multiplex® immunoassay panels.
Protein	UniProt No	Immunoassay panel	Comment
5'-nucleotidase (5'-NT)	P21589	Oncology II
A disintegrin and metalloproteinase with thrombospondin motifs 15 (ADAM-TS 15)	Q8TE58	Oncology II
A/B (MIC-A/B)	Q29980, Q29983	Oncology II
Adenosine Deaminase (ADA)	P00813	Inflammation
AlPha-taxilin (TXLNA)	P40222	Oncology II
AmPhiregulin (AR)	P15514	Oncology II
Annexin A1 (ANXA1)	P04083	Oncology II
Artemin (ARTN)	Q5T4W7	Inflammation	Excluded (>50% missing)
Axin-1 (AXIN1)	O15169	Inflammation
Beta-nerve growth factor (Beta-NGF) P01138	P01138	Inflammation
Brain-derived neurotrophic factor (BDNF)	P23560	Inflammation
C-C motif chemokine 19 (CCL19)	Q99731	Inflammation
C-C motif chemokine 20 (CCL20)	P78556	Inflammation
C-C motif chemokine 23 (CCL23)	P55773	Inflammation
C-C motif chemokine 25 (CCL25)	O15444	Inflammation
C-C motif chemokine 28 (CCL28)	Q9NRJ3	Inflammation
C-C motif chemokine 4 (CCL4 )	P13236	Inflammation
C-type lectin domain family 4 member K(CD207)	Q9UJ71	Oncology II
C-X-C motif chemokine 1 (CXCL1)	P09341	Inflammation
C-X-C motif chemokine 10 (CXCL10)	P02778	Inflammation
C-X-C motif chemokine 11 (CXCL11)	O14625	Inflammation
C-X-C motif chemokine 13 (CXCL13)	O43927	Oncology II
C-X-C motif chemokine 5 (CXCL5)	P42830	Inflammation
C-X-C motif chemokine 6 (CXCL6)	P80162	Inflammation
C-X-C motif chemokine 9 (CXCL9 )	Q07325	Inflammation
Carbonic anhydrase 9 (CA9)	Q16790	Oncology II
Carboxypeptidase E (CPE)	P16870	Oncology II
Carcinoembryonic antigen-related celladhesion molecule 1 (CEACAM1)	P13688	Oncology II
Carcinoembryonic antigen-related celladhesion molecule 5 (CEACAM5)	P06731	Oncology II
Caspase 8 (CASP-8 )	Q14790	Inflammation
Cathepsin L2 (CTSV)	O60911	Oncology II
CD160 antigen (CD160)	O95971	Oncology II
CD27 antigen (CD27)	P26842	Oncology II
CD40L receptor (CD40)	P25942	Inflammation
CD48 antigen (CD48)	P09326	Oncology II
CD70 antigen (CD70)	P32970	Oncology II
Cornulin (CRNN)	Q9UBG3	Oncology II
CUB domain-containing protein 1 (CDCP1)	Q9H5V8	Inflammation
Cyclin-dependent kinase inhibitor 1 (CDKN1A)	P38936	Oncology II
Cystatin D (CST5)	P28325	Inflammation
Delta and Notch-like epidermal growth factor-related recep (DNER)	Q8NFT8	Inflammation
Delta-like protein 1 (DLL1)	O00548	Oncology II
Disintegrin and metalloproteinase domain-containing protein (ADAM8)	P78325	Oncology II
Endothelial cell-specific molecule 1 (ESM-1)	Q9NQ30	Oncology II
Eotaxin-1 (CCL11)	P51671	Inflammation
EPhrin type-A receptor 2 (EPHA2)	P29317	Oncology II
Eukaryotic translation initiation factor 4E-binding protein 1 (4E-BP1)	Q13541	Inflammation
FAS-associated death domain protein (FADD)	Q13158	Oncology II
Fc receptor-like B (FCRLB)	Q6BAA4	Oncology II
Fibroblast growth factor 19 (FGF-19)	O95750	Inflammation
Fibroblast growth factor 21 (FGF-21)	Q9NSA1	Inflammation
Fibroblast growth factor 23 (FGF-23)	Q9GZV9	Inflammation
Fibroblast growth factor 5 (FGF-5)	Q8NF90	Inflammation
Fibroblast growth factor-binding Protein 1(FGF-BP1)	Q14512	Oncology II
Fms-related tyrosine kinase 3 ligand (Flt3L)	P49771	Inflammation
Folate receptor alpha (FR-alpha)	P15328	Oncology II
Folate receptor gamma (FR-gamma)	P41439	Oncology II
Fractalkine (CX3CL1 )	P78423	Inflammation
Furin (FURIN)	P09958	Oncology II
Galectin-1 (Gal-1)	P09382	Oncology II
Glial cell line-derived neurotrophic factor (hGDNF)	P39905	Inflammation
Glypican-1 (GPC1)	P35052	Oncology II
Granzyme B (GZMB)	P10144	Oncology II
Granzyme H (GZMH)	P20718	Oncology II
Hepatocyte growth factor (HGF)	P14210	Both
ICOS ligand (ICOSLG)	O75144	Oncology II
Insulin-like growth factor 1 receptor (IGF1R)	P08069	Oncology II
Integrin alpha-V (ITGAV)	P06756	Oncology II
Integrin beta-5 (ITGB5)	P18084	Oncology II
Interferon gamma (IFN-gamma)	P01579	Inflammation	Excluded (>50% missing)
Interferon gamma receptor 1 (IFN-gamma-R1)	P15260	Oncology II
Interleukin-1 alpha (IL-1 alpha)	P01583	Inflammation	Excluded (>50% missing)
Interleukin-10 (IL-10)	P22301	Inflammation
Interleukin-10 receptor subunit alpha (IL-10RA)	Q13651	Inflammation	Excluded (>50% missing)
Interleukin-10 receptor subunit beta (IL-10RB)	Q08334	Inflammation
Interleukin-12 subunit beta (IL-12B)	P29460	Inflammation
Interleukin-13 (IL-13)	P35225	Inflammation	Excluded (>50% missing)
Interleukin-15 receptor subunit alpha (IL-15RA)	Q13261	Inflammation
Interleukin-17A (IL-17A)	Q16552	Inflammation
Interleukin-17C (IL-17C)	Q9P0M4	Inflammation
Interleukin-18 (IL-18)	Q14116	Inflammation
Interleukin-18 receptor 1 (IL-18R1)	Q13478	Inflammation
Interleukin-2 (IL-2)	P60568	Inflammation	Excluded (>50% missing)
Interleukin-2 receptor subunit beta (IL-2RB)	P14784	Inflammation	Excluded (>50% missing)
Interleukin-20 (IL-20)	Q9NYY1	Inflammation	Excluded (>50% missing)
Interleukin-20 receptor subunit alpha (IL-20RA)	Q9UHF4	Inflammation	Excluded (>50% missing)
Interleukin-22 receptor subunit alpha-1 (IL-22 RA1)	Q8N6P7	Inflammation	Excluded (>50% missing)
Interleukin-24 (IL-24)	Q13007	Inflammation	Excluded (>50% missing)
Interleukin-33 (IL-33)	O95760	Inflammation	Excluded (>50% missing)
Interleukin-4 (IL-4)	P05112	Inflammation	Excluded (>50% missing)
Interleukin-5 (IL-5)	P05113	Inflammation	Excluded (>50% missing)
Interleukin-6 (IL-6)	P05231	Both
Interleukin-7 (IL-7)	P13232	Inflammation
Interleukin-8 (IL-8)	P10145	Inflammation
Kallikrein-11 (hK11)	Q9UBX7	Oncology II
Kallikrein-13 (KLK13)	Q9UKR3	Oncology II
Kallikrein-14 (hK14)	Q9P0G3	Oncology II
Kallikrein-8 (hK8)	O60259	Oncology II
Latency-associated peptide transforming growth factor beta 1 (LAP TGF-beta-1)	P01137	Inflammation
Leukemia inhibitory factor (LIF)	P15018	Inflammation	Excluded (>50% missing)
Leukemia inhibitory factor receptor (LIF-R)	P42702	Inflammation
Ly6/PLAUR domain-containing Protein 3 (LYPD3)	O95274	Oncology II
Macrophage colony-stimulating factor 1 (CSF-1)	P09603	Inflammation
Macrophage inflammatory protein 1-alpha (MIP-1 alpha, CCL3)	P10147	Inflammation
Matrix metalloproteinase-1 (MMP-1)	P03956	Inflammation
Matrix metalloproteinase-10 (MMP-10)	P09238	Inflammation
Melanoma-derived growth regulatory Protein (MIA)	Q16674	Oncology II
Mesothelin (MSLN)	Q13421	Oncology II
Methionine aminoPeptidase 2 (MetAp2)	P50579	Oncology II
Midkine (Mk)	P21741	Oncology II
Monocyte chemotactic protein 1 (MCP-1)	P13500	Inflammation
Monocyte chemotactic protein 2 (MCP-2, 8CCL89)	P80075	Inflammation
Monocyte chemotactic protein 3 (MCP-3)	P80098	Inflammation
Monocyte chemotactic protein 4 (MCP-4)	Q99616	Inflammation
Mothers against decapentaplegic homolog 5 (MAD homolog 5)	Q99717	Oncology II
Mucin-16 (MUC-16)	Q8WXI7	Oncology II
Natural killer cell receptor 2B4 (BDNF4)	Q9BZW8	Inflammation
Nectin-4 (PVRL4)	Q96NY8	Oncology II
Neurotrophin-3 (NT-3)	P20783	Inflammation
Neurturin (NRTN)	Q99748	Inflammation	Excluded (>50% missing)
Oncostatin-M (OSM)	P13725	Inflammation
Osteoprotegerin (OPG)	O00300	Inflammation
Pancreatic prohormone (PPY)	P01298	Oncology II
Podocalyxin (PODXL)	O00592	Oncology II
Pro-epidermal growth factor (EGF)	P01133	Oncology II
Programmed cell death 1 ligand 1 (PD-L1)	Q9NZQ7	Inflammation
Protein CYR61 (CYR61)	O00622	Oncology II
Protein S100-A11 (S100A11)	P31949	Oncology II
Protein S100-A12 (EN-RAGE )	P80511	Inflammation
Protein S100-A4 (S100A4)	P26447	Oncology II
Proto-oncogene tyrosine-protein kinasereceptor Ret (RET)	P07949	Oncology II
R-spondin-3 (RSPO3)	Q9BXY4	Oncology II
Receptor tyrosineprotein kinase erbB-2(ERBB2)	P04626	Oncology II
Receptor tyrosineprotein kinase erbB-3 (ERBB3)	P21860	Oncology II
Receptor tyrosineprotein kinase erbB-4 (ERBB4)	Q15303	Oncology II
Secretory carrier-associated membraneprotein 3 (SCAMP3)	O14828	Oncology II
Seizure 6-like protein (SEZ6L)	Q9BYH1	Oncology II
Signaling lymphocytic activation molecule (SLAMF1)	Q13291	Inflammation
SIR2-like protein 2 (SIRT2)	Q8IXJ6	Inflammation
SPARC (SPARC)	P09486	Oncology II
STAM-binding protein (STAMPB)	O95630	Inflammation
Stem cell factor (SCF)	P21583	Both	Excluded from one panel
Sulfotransferase 1A1 (ST1A1)	P50225	Inflammation
Syndecan-1 (SYND1)	P18827	Oncology II
T cell surface glycoprotein CD6 isoform (CD6)	Q8WWJ7	Inflammation
T-cell leukemia / lymphoma Protein 1A (TCL1A)	P56279	Oncology II
T-cell surface glycoprotein CD5 (CD5)	P06127	Inflammation
T-lymphocyte surface antigen Ly-9 (LY9)	Q9HBG7	Oncology II
TGF-beta receptor type-2 (TGFR-2)	P37173	Oncology II
Thymic stromal lymphopoietin (TSLP)	Q969D9	Inflammation	Excluded (>50% missing)
Tissue factor pathway inhibitor 2 (TFP1-2)	P48307	Oncology II
TNF-beta (TNFB)	P01374	Inflammation
TNF-related activation-induced cytokine (TRANCE)	O14788	Inflammation
TNF-related apoptosis-inducing ligand (TRAIL)	P50591	Both	Excluded from one panel
Toll-like receptor 3 (TLR3)	O15455	Oncology II
Transforming growth factor alpha (TGF-alpha)	P01135	Both
Transmembrane glycoprotein NMB (GPNMB)	Q14956	Oncology II
Tumor necrosis factor (Ligand) superfamily, member 12 (TWEAK)	Q4ACW9	Inflammation
Tumor necrosis factor (TNF)	P01375	Inflammation	Excluded (>50% missing)
Tumor necrosis factor ligand superfamily member 14 (TNFSF14)	O43557	Inflammation
Tumor necrosis factor ligand superfamilymember 13 (TNFSF13, APRIL)	O75888	Oncology II
Tumor necrosis factor ligand superfamilymember 6 (FASLG)	P48023	Oncology II
Tumor necrosis factor receptor superfamily member 9 (TNFRSF9)	Q07011	Inflammation
Tumor necrosis factor receptor superfamilymember 19 (TNFRSF19)	Q9NS68	Oncology II
Tumor necrosis factor receptor superfamilymember 4 (TNFRSF4)	P43489	Oncology II
Tumor necrosis factor receptor superfamilymember 6B (TNFRSF6B)	O95407	Oncology II
Tyrosineprotein kinase ABL1 (ABL1)	P00519	Oncology II
Tyrosineprotein kinase Lyn (LYN)	P07948	Oncology II
Urokinase-type plasminogen activator (uPA)	P00749	Inflammation
Vascular endothelial growth factor A (VEGF-A)	P15692	Both
Vascular endothelial growth factor receptor 2 (VEGFR-2)	P35968	Oncology II
Vascular endothelial growth factor receptor 3 (VEGFR-3)	P35916	Oncology II
VEGF-co regulated chemokine 1 (CXCL17)	Q6UXB2	Oncology II
Vimentin (VIM)	P08670	Oncology II
WAP four-disulfide core domain protein 2 (WFDC2, HE4)	Q14508	Oncology II
Wnt inhibitory factor 1 (WIF-1)	Q9Y5W5	Oncology II
WNT1-inducible-signaling pathway protein 1 (WISP-1)	O95388	Oncology II
Xaa-pro aminopeptidase 2 (XPNPEP2)	O43895	Oncology II
